# Supplementary material for: [N′-(5-Bromo-2-oxidobenzyl­idene-κO)-2-chloro­benzohydrazidato-κ2 N′,O](methanol-κO)(methano­lato-κO)oxido­vanadium(V)
Source: Acta Crystallogr Sect E Struct Rep Online. 2011 Mar 12;67(Pt 4):m433–4. doi: 10.1107/S1600536811008774 (PMC3099792; doi:10.1107/S1600536811008774)
Supplement: Supplementary file 1 [file e-67-0m433-sup1.cif]

##############################################################################
###                                                                        ###
###           Electronic papers (Acta Crystallographica Section C)         ###
###                                                                        ###
##############################################################################
#                                                                            #
# This paper is published electronically. It meets the data-validation       #
# criteria for publication in Acta Crystallographica Section C.              #
# The submission has been checked by a Section C Co-editor though the text   #
# in _publ_section_comments is the responsibility of the authors.            #
#                                                                            #
# Electronic papers are listed in the printed contents pages of an issue of  #
# Acta Crystallographica Section C within two months of acceptance and are   #
# available by email and via the online contents pages for that issue.       #
#                                                                            #
# Software is freely available for graphical display of the structure(s) in  #
# this CIF.  For information consult the CIF home page http://www.iucr.org/  #
# cif/home.html                                                              #
#                                                                            #
#            Copyright International Union of Crystallography                #
#                                                                            #
##############################################################################
data_global
_audit_creation_method     'form.cif (version 2.0)'
_journal_data_validation_number     ?
_journal_date_recd_electronic     2011-03-01
_journal_date_accepted     2011-03-08
_journal_name_full     'Acta Crystallographica, Section E'
_journal_year     2011
_journal_volume     67
_journal_issue      4
_journal_page_first     em433
_journal_page_last     em434
_journal_paper_category     QM
_journal_coeditor_code     QM2003
_publ_contact_author_name     'Fu-Ming Wang'
_publ_contact_author_address
;
Department of Chemistry
Dezhou University
Dezhou Shandong 253023
People's Republic of China
;
_publ_contact_author_email     wfm99999@126.com
_publ_contact_author_fax     ?
_publ_contact_author_phone     ?
_publ_section_title
;\
[<i>N</i>'-(5-Bromo-2-oxidobenzylidene-\k<i>O</i>)-2-chlorobenzohydrazidato-\
\k^2^<i>N</i>',<i>O</i>](methanol-\k<i>O</i>)(methanolato-\k<i>O</i>)\
oxidovanadium(V)
;
loop_
    _publ_author_name
    _publ_author_address
    'Fu-Ming Wang'
;
Department of Chemistry
Dezhou University
Dezhou Shandong 253023
People's Republic of China
;
_publ_section_abstract
;
The V^V^ atom in the title complex,
[V(C~14~H~8~BrClN~2~O~2~)(CH~3~O)O(CH~3~OH)], is six-coordinated by one
phenolate O, one imine N and one enolic O atom of the hydrazone ligand, one
oxide O atom, one methanol O atom and one methoxide O atom in a distorted
octahedral geometry. The dihedral angle between the two benzene rings of the
hydrazone ligand is 13.2(3)\%. The deviation of the V atom  towards the oxide
O atom from the plane defined by the three donor atoms of the hydrazone ligand
and the methoxy O atom is 0.318(2) \%A. Bond lengths are comparable with those
observed in similar oxidovanadium(V) complexes with hydrazone ligands. In the
crystal, pairs molecules are linked
through intermolecular O---H...N hydrogen bonds, forming dimers.
;
_publ_section_comment
;
Hydrazone compounds and their oxovanadium complexes have received
much attention due to their structures and biological properties
(Seena <i>et al.</i>, 2008; Bastos <i>et al.</i>, 2008; Sarkar
&
Pal, 2008; Nica <i>et al.</i>, 2007). In this paper, the title
new
oxovanadium(V) complex with a hydrazone ligand is reported.
The V^V^ atom in the title complex, Fig. 1, is six-coordinated
by one phenolic O, one imine N, and one enolic O atoms of the
hydrazone ligand, by one oxo O atom, and by two O atoms respectively
from a methanol molecule and a methoxide ligand, forming a
distorted octahedral geometry. The dihedral angle between the two
benzene rings of the hydrazone ligand is 13.2(3)\%. The deviation
of the V atom from the plane defined by the three donor atoms of
the hydrazone ligand and the methoxy O atom towards the oxo O atom
is 0.318(2) \%A. The coordinate bond lengths and angles (Table 1)
are comparable with those observed in similar oxovanadium(V)
complexes (Kurup <i>et al.</i>, 2010; Rajak <i>et al.</i>,
2000;
Gr\"uning <i>et al.</i>, 1999; Mondal <i>et al.</i>, 2009).
In the crystal structure, adjacent two molecules are linked
through intermolecular O---H...N hydrogen bonds (Table 2), to form
a dimer, as shown in Fig. 2.
;
_publ_section_acknowledgements
;
This work was supported financially by Dezhou University, People's Republic of
China.
;
_publ_section_references
;
Bastos, A. M. B., da Silva, J. G., Maia, P. I. da S., Deflon, V. M.,
Batista,
A. A., Ferreira, A. V. M., Botion, L. M., Niquet, E. & Beraldo, H.  (2008).
<i>Polyhedron</i>, <b>27</b>, 1787--1794.
Bruker  (1998). <i>SMART</i> and <i>SAINT</i>. Bruker AXS Inc.,
Madison, Wisconsin, USA.
Gr\"uning, C., Schmidt, H. & Rehder, D. (1999). <i>Inorg. Chem.
Commun.</i> <b>2</b>, 57--59.
Kurup, M. R. P., Seena, E. B. & Kuriakose, M. (2010). <i>Struct.
Chem.</i> <b>21</b>, 599--605.
Mondal, B., Drew, M. G. B. & Ghosh, T. (2009). <i>Inorg. Chim.
Acta</i>, <b>362</b>, 3303--3308.
Nica, S., Rudolph, M., G\"orls, H. & Plass, W. (2007). <i>Inorg. Chim.
Acta</i>, <b>360</b>, 1743--1752.
Rajak, K. K., Mondal, S. & Rath, S. P. (2000). <i>Polyhedron</i>,
<b>19</b>, 931--936.
Sarkar, A. & Pal, S. (2008). <i>Inorg. Chim. Acta</i>, <b>361</b>,
2296-2304.
Seena, E. B., Mathew, N., Kuriakose, M. & Kurup, M. R. P. (2008).
<i>Polyhedron</i>, <b>27</b>, 1455-1462.
Sheldrick, G. M. (1996). <i>SADABS</i>. University of G\"ottingen,
Germany.
Sheldrick, G. M. (2008). <i>Acta Cryst.</i> A<b>64</b>, 112--122.
;
_publ_section_related_literature
;
For background to hydrazone compounds and their complexes, see: Seena <i>et
al.</i> (2008); Bastos <i>et al.</i> (2008); Sarkar & Pal
(2008); Nica <i>et
al.</i> (2007). For similar oxovanadium(V) complexes, see: Kurup <i>et
al.</i>
(2010); Rajak <i>et al.</i> (2000); Gr\"uning <i>et al.</i>
(1999); Mondal
<i>et al.</i> (2009).
;
_publ_section_exptl_prep
;
5-Bromosalicylaldehyde (1 mmol, 0.20 g), 2-chlorobenzohydrazide
1 mmol, 0.17 g), and VO(acac)~2~ (1 mmol, 0.26 g) were mixed in
methanol (30 ml). The mixture was boiled under reflux for 2 h,
then cooled to room temperature. Brown block-like single crystals,
suitable for X-ray diffraction, were formed after slow evaporation
of the solution in air for a few days.
;
_publ_section_exptl_refinement
;
H5 atom was located from a difference Fourier map and refined
isotropically. The O5---H5 distance is restrained to 0.85(1) \%A.
The remaining hydrogen atoms were placed in geometrically
idealized positions and constrained to ride on their parent atoms,
with C---H distances of 0.93--0.96 \%A, and with <i>U</i>~iso~(H)
set at 1.2<i>U</i>~eq~(C) and 1.5<i>U</i>~eq~(C~methyl~).
;
data_I
_audit_creation_method     SHELXL-97
_chemical_name_systematic
;
[<i>N</i>'-(5-Bromo-2-oxidobenzylidene-\k<i>O</i>)-2-
chlorobenzohydrazidato-\k^2^<i>N</i>',<i>O</i>](methanol-
\k<i>O</i>)(methanolato-\k<i>O</i>)oxidovanadium(V)
;
_chemical_name_common     ?
_chemical_formula_moiety     'C16 H15 Br Cl N2 O5 V'
_chemical_formula_sum     'C16 H15 Br Cl N2 O5 V'
_chemical_formula_iupac     '[V (C14 H8 Br Cl N2 O2) (C H3 O) O (C H4 O)]'
_chemical_formula_weight     481.60
_chemical_melting_point     ?
_symmetry_cell_setting     monoclinic
_symmetry_space_group_name_H-M     'C 2/c'
loop_
    _symmetry_equiv_pos_as_xyz
    'x, y, z'
    '-x, y, -z+1/2'
    'x+1/2, y+1/2, z'
    '-x+1/2, y+1/2, -z+1/2'
    '-x, -y, -z'
    'x, -y, z-1/2'
    '-x+1/2, -y+1/2, -z'
    'x+1/2, -y+1/2, z-1/2'
_cell_length_a     28.09(2)
_cell_length_b     7.992(6)
_cell_length_c     20.163(14)
_cell_angle_alpha     90.00
_cell_angle_beta     121.854(7)
_cell_angle_gamma     90.00
_cell_volume     3844(5)
_cell_formula_units_Z     8
_cell_measurement_reflns_used     1798
_cell_measurement_theta_min     2.3
_cell_measurement_theta_max     25.0
_cell_measurement_temperature     298(2)
_exptl_crystal_description     block
_exptl_crystal_colour     brown
_exptl_crystal_size_max     0.30
_exptl_crystal_size_mid     0.27
_exptl_crystal_size_min     0.23
_exptl_crystal_density_diffrn     1.664
_exptl_crystal_density_meas     ?
_exptl_crystal_density_method     'not measured'
_exptl_crystal_F_000     1920
_exptl_absorpt_coefficient_mu     2.762
_exptl_absorpt_correction_type     multi-scan
_exptl_absorpt_process_details     '(SADABS; Sheldrick, 1996)'
_exptl_absorpt_correction_T_min     0.4912
_exptl_absorpt_correction_T_max     0.5691
_exptl_special_details
;
;
_diffrn_ambient_temperature     298(2)
_diffrn_radiation_type     MoK\a
_diffrn_radiation_wavelength     0.71073
_diffrn_radiation_source     'fine-focus sealed tube'
_diffrn_radiation_monochromator     graphite
_diffrn_measurement_device_type     'Bruker SMART CCD area-detector'
_diffrn_measurement_method     \w
_diffrn_detector_area_resol_mean     ?
_diffrn_reflns_number     9750
_diffrn_reflns_av_R_equivalents     0.0559
_diffrn_reflns_av_sigmaI/netI     0.0882
_diffrn_reflns_theta_min     2.38
_diffrn_reflns_theta_max     27.00
_diffrn_reflns_theta_full     27.00
_diffrn_measured_fraction_theta_max     0.972
_diffrn_measured_fraction_theta_full     0.972
_diffrn_reflns_limit_h_min     -28
_diffrn_reflns_limit_h_max     35
_diffrn_reflns_limit_k_min     -9
_diffrn_reflns_limit_k_max     9
_diffrn_reflns_limit_l_min     -25
_diffrn_reflns_limit_l_max     25
_diffrn_standards_number     0
_diffrn_standards_interval_count     .
_diffrn_standards_interval_time     .
_diffrn_standards_decay_%     ?
_refine_special_details
;
 Refinement of F^2^ against ALL reflections.  The weighted R-factor wR and
 goodness of fit S are based on F^2^, conventional R-factors R are based
 on F, with F set to zero for negative F^2^. The threshold expression of
 F^2^ > 2sigma(F^2^) is used only for calculating R-factors(gt) etc. and is
 not relevant to the choice of reflections for refinement.  R-factors based
 on F^2^ are statistically about twice as large as those based on F, and R-
 factors based on ALL data will be even larger.
;
_reflns_number_total     4081
_reflns_number_gt     2266
_reflns_threshold_expression     I>2\s(I)
_refine_ls_structure_factor_coef     Fsqd
_refine_ls_matrix_type     full
_refine_ls_R_factor_all     0.1093
_refine_ls_R_factor_gt     0.0448
_refine_ls_wR_factor_gt     0.0834
_refine_ls_wR_factor_ref     0.1026
_refine_ls_goodness_of_fit_ref     1.024
_refine_ls_restrained_S_all     1.023
_refine_ls_number_reflns     4081
_refine_ls_number_parameters     240
_refine_ls_number_restraints     1
_refine_ls_hydrogen_treatment     mixed
_refine_ls_weighting_scheme     calc
_refine_ls_weighting_details
                 'calc w=1/[\s^2^(Fo^2^)+(0.0359P)^2^] where P=(Fo^2^+2Fc^2^)/3'
_atom_sites_solution_hydrogens     geom
_atom_sites_solution_primary     direct
_atom_sites_solution_secondary     difmap
_refine_ls_shift/su_max     0.000
_refine_ls_shift/su_mean     0.000
_refine_diff_density_max     0.449
_refine_diff_density_min     -0.442
_refine_ls_extinction_method     none
_refine_ls_extinction_coef     ?
loop_
    _atom_type_symbol
    _atom_type_description
    _atom_type_scat_dispersion_real
    _atom_type_scat_dispersion_imag
    _atom_type_scat_source
    'C' 'C' 0.0033 0.0016
                         'International Tables Vol C Tables 4.2.6.8 and 6.1.1.4'
    'H' 'H' 0.0000 0.0000
                         'International Tables Vol C Tables 4.2.6.8 and 6.1.1.4'
    'N' 'N' 0.0061 0.0033
                         'International Tables Vol C Tables 4.2.6.8 and 6.1.1.4'
    'O' 'O' 0.0106 0.0060
                         'International Tables Vol C Tables 4.2.6.8 and 6.1.1.4'
    'Cl' 'Cl' 0.1484 0.1585
                         'International Tables Vol C Tables 4.2.6.8 and 6.1.1.4'
    'Br' 'Br' -0.2901 2.4595
                         'International Tables Vol C Tables 4.2.6.8 and 6.1.1.4'
    'V' 'V' 0.3005 0.5294
                         'International Tables Vol C Tables 4.2.6.8 and 6.1.1.4'
_computing_data_collection     'SMART (Bruker, 1998)'
_computing_cell_refinement     'SAINT (Bruker, 1998)'
_computing_data_reduction     'SAINT (Bruker, 1998)'
_computing_structure_solution     'SHELXS97 (Sheldrick, 2008)'
_computing_structure_refinement     'SHELXL97 (Sheldrick, 2008)'
_computing_molecular_graphics     'SHELXTL (Sheldrick, 2008)'
_computing_publication_material     'SHELXTL (Sheldrick, 2008)'
loop_
    _atom_site_type_symbol
    _atom_site_label
    _atom_site_fract_x
    _atom_site_fract_y
    _atom_site_fract_z
    _atom_site_U_iso_or_equiv
    _atom_site_adp_type
    _atom_site_calc_flag
    _atom_site_refinement_flags
    _atom_site_occupancy
    _atom_site_disorder_assembly
    _atom_site_disorder_group
    V V1 0.33992(3) 0.48966(10) 0.15964(4) 0.0355(2) Uani d . 1 . .
    Br Br1 0.05406(2) 0.13036(7) 0.00218(3) 0.05439(19) Uani d . 1 . .
    Cl Cl1 0.44356(6) 0.87745(17) 0.12452(7) 0.0663(4) Uani d . 1 . .
    H H5 0.2799(16) 0.809(6) 0.1145(18) 0.099 Uiso d D 1 . .
    N N1 0.27232(13) 0.5095(4) 0.04108(16) 0.0281(8) Uani d . 1 . .
    N N2 0.28364(14) 0.5947(4) -0.01011(18) 0.0306(8) Uani d . 1 . .
    O O1 0.28365(12) 0.4401(4) 0.17896(15) 0.0428(8) Uani d . 1 . .
    O O2 0.37010(11) 0.6037(3) 0.10369(15) 0.0392(8) Uani d . 1 . .
    O O3 0.39495(11) 0.5587(4) 0.25184(14) 0.0418(8) Uani d . 1 . .
    O O4 0.35806(13) 0.3060(4) 0.15302(15) 0.0519(9) Uani d . 1 . .
    O O5 0.30672(12) 0.7684(4) 0.15650(16) 0.0441(8) Uani d D 1 . .
    C C1 0.20329(17) 0.3624(5) 0.0557(2) 0.0298(10) Uani d . 1 . .
    C C2 0.23468(17) 0.3619(5) 0.1384(2) 0.0336(10) Uani d . 1 . .
    C C3 0.21228(18) 0.2811(6) 0.1779(2) 0.0425(12) Uani d . 1 . .
    H H3 0.2332 0.2758 0.2321 0.051 Uiso calc R 1 . .
    C C4 0.15989(18) 0.2100(6) 0.1374(2) 0.0422(12) Uani d . 1 . .
    H H4 0.1456 0.1574 0.1644 0.051 Uiso calc R 1 . .
    C C5 0.12819(16) 0.2159(5) 0.0566(2) 0.0351(11) Uani d . 1 . .
    C C6 0.14949(17) 0.2896(5) 0.0161(2) 0.0346(11) Uani d . 1 . .
    H H6 0.1281 0.2914 -0.0382 0.042 Uiso calc R 1 . .
    C C7 0.22241(18) 0.4472(5) 0.0110(2) 0.0331(10) Uani d . 1 . .
    H H7 0.1975 0.4580 -0.0426 0.040 Uiso calc R 1 . .
    C C8 0.33695(17) 0.6358(5) 0.0297(2) 0.0309(10) Uani d . 1 . .
    C C9 0.36154(17) 0.7211(5) -0.0115(2) 0.0310(10) Uani d . 1 . .
    C C10 0.40956(18) 0.8227(5) 0.0260(2) 0.0393(11) Uani d . 1 . .
    C C11 0.43223(19) 0.8885(6) -0.0144(3) 0.0482(13) Uani d . 1 . .
    H H11 0.4648 0.9521 0.0118 0.058 Uiso calc R 1 . .
    C C12 0.4068(2) 0.8607(6) -0.0937(3) 0.0546(14) Uani d . 1 . .
    H H12 0.4218 0.9076 -0.1210 0.065 Uiso calc R 1 . .
    C C13 0.3589(2) 0.7628(6) -0.1326(3) 0.0530(13) Uani d . 1 . .
    H H13 0.3420 0.7419 -0.1857 0.064 Uiso calc R 1 . .
    C C14 0.33694(17) 0.6971(5) -0.0914(2) 0.0393(11) Uani d . 1 . .
    H H14 0.3043 0.6340 -0.1180 0.047 Uiso calc R 1 . .
    C C15 0.44932(19) 0.4960(8) 0.3020(3) 0.0801(19) Uani d . 1 . .
    H H15A 0.4502 0.3791 0.2918 0.120 Uiso calc R 1 . .
    H H15B 0.4597 0.5109 0.3552 0.120 Uiso calc R 1 . .
    H H15C 0.4752 0.5552 0.2932 0.120 Uiso calc R 1 . .
    C C16 0.3407(2) 0.9086(6) 0.1983(3) 0.0563(14) Uani d . 1 . .
    H H16A 0.3700 0.8736 0.2494 0.084 Uiso calc R 1 . .
    H H16B 0.3181 0.9920 0.2030 0.084 Uiso calc R 1 . .
    H H16C 0.3569 0.9547 0.1706 0.084 Uiso calc R 1 . .
loop_
    _atom_site_aniso_label
    _atom_site_aniso_U_11
    _atom_site_aniso_U_22
    _atom_site_aniso_U_33
    _atom_site_aniso_U_12
    _atom_site_aniso_U_13
    _atom_site_aniso_U_23
    V1 0.0370(5) 0.0392(5) 0.0266(4) -0.0050(4) 0.0141(4) 0.0019(4)
    Br1 0.0345(3) 0.0605(4) 0.0636(3) -0.0119(3) 0.0227(3) -0.0005(3)
    Cl1 0.0644(9) 0.0763(10) 0.0548(8) -0.0275(8) 0.0292(7) -0.0141(7)
    N1 0.032(2) 0.028(2) 0.0254(17) -0.0033(17) 0.0157(16) 0.0003(16)
    N2 0.033(2) 0.032(2) 0.0292(18) -0.0039(17) 0.0180(17) 0.0002(16)
    O1 0.0400(19) 0.058(2) 0.0281(15) -0.0200(16) 0.0165(15) -0.0009(15)
    O2 0.0330(17) 0.049(2) 0.0303(16) -0.0054(15) 0.0130(14) 0.0083(14)
    O3 0.0318(18) 0.055(2) 0.0286(16) 0.0001(16) 0.0094(15) 0.0063(15)
    O4 0.067(2) 0.042(2) 0.0389(18) 0.0046(18) 0.0226(17) 0.0038(15)
    O5 0.041(2) 0.038(2) 0.0410(18) -0.0035(17) 0.0129(15) -0.0027(16)
    C1 0.033(2) 0.028(3) 0.028(2) -0.001(2) 0.015(2) 0.0011(19)
    C2 0.033(3) 0.034(3) 0.034(2) -0.005(2) 0.018(2) 0.000(2)
    C3 0.047(3) 0.053(3) 0.032(2) -0.012(3) 0.024(2) -0.003(2)
    C4 0.045(3) 0.045(3) 0.047(3) -0.010(2) 0.031(3) 0.001(2)
    C5 0.031(3) 0.036(3) 0.038(2) -0.002(2) 0.018(2) -0.001(2)
    C6 0.037(3) 0.033(3) 0.028(2) 0.000(2) 0.013(2) 0.000(2)
    C7 0.034(3) 0.037(3) 0.025(2) -0.001(2) 0.013(2) 0.000(2)
    C8 0.035(3) 0.031(3) 0.033(2) 0.001(2) 0.022(2) 0.002(2)
    C9 0.033(2) 0.025(3) 0.037(2) 0.003(2) 0.019(2) 0.002(2)
    C10 0.040(3) 0.034(3) 0.043(3) 0.005(2) 0.021(2) 0.004(2)
    C11 0.038(3) 0.048(3) 0.064(3) -0.009(2) 0.031(3) 0.000(3)
    C12 0.060(3) 0.057(4) 0.070(4) 0.002(3) 0.050(3) 0.015(3)
    C13 0.054(3) 0.069(4) 0.046(3) 0.001(3) 0.033(3) 0.009(3)
    C14 0.032(3) 0.048(3) 0.039(3) 0.005(2) 0.020(2) 0.004(2)
    C15 0.039(3) 0.116(5) 0.058(3) 0.015(4) 0.007(3) 0.007(4)
    C16 0.066(4) 0.053(4) 0.043(3) -0.013(3) 0.024(3) -0.007(3)
_geom_special_details
;
 All esds (except the esd in the dihedral angle between two l.s. planes)
 are estimated using the full covariance matrix.  The cell esds are taken
 into account individually in the estimation of esds in distances, angles
 and torsion angles; correlations between esds in cell parameters are only
 used when they are defined by crystal symmetry.  An approximate (isotropic)
 treatment of cell esds is used for estimating esds involving l.s. planes.
;
loop_
    _geom_bond_atom_site_label_1
    _geom_bond_atom_site_label_2
    _geom_bond_site_symmetry_2
    _geom_bond_distance
    _geom_bond_publ_flag
    V1 O4 . 1.582(3) y
    V1 O3 . 1.765(3) y
    V1 O1 . 1.859(3) y
    V1 O2 . 1.957(3) y
    V1 N1 . 2.134(3) y
    V1 O5 . 2.403(4) y
    Br1 C5 . 1.896(4) ?
    Cl1 C10 . 1.746(4) ?
    N1 C7 . 1.298(5) ?
    N1 N2 . 1.406(4) ?
    N2 C8 . 1.314(5) ?
    O1 C2 . 1.328(5) ?
    O2 C8 . 1.301(4) ?
    O3 C15 . 1.406(5) ?
    O5 C16 . 1.424(5) ?
    O5 H5 . 0.85(4) ?
    C1 C6 . 1.409(5) ?
    C1 C2 . 1.418(5) ?
    C1 C7 . 1.439(5) ?
    C2 C3 . 1.404(5) ?
    C3 C4 . 1.374(5) ?
    C3 H3 . 0.9300 ?
    C4 C5 . 1.384(5) ?
    C4 H4 . 0.9300 ?
    C5 C6 . 1.374(5) ?
    C6 H6 . 0.9300 ?
    C7 H7 . 0.9300 ?
    C8 C9 . 1.496(5) ?
    C9 C14 . 1.390(5) ?
    C9 C10 . 1.405(6) ?
    C10 C11 . 1.375(6) ?
    C11 C12 . 1.383(6) ?
    C11 H11 . 0.9300 ?
    C12 C13 . 1.386(6) ?
    C12 H12 . 0.9300 ?
    C13 C14 . 1.375(5) ?
    C13 H13 . 0.9300 ?
    C14 H14 . 0.9300 ?
    C15 H15A . 0.9600 ?
    C15 H15B . 0.9600 ?
    C15 H15C . 0.9600 ?
    C16 H16A . 0.9600 ?
    C16 H16B . 0.9600 ?
    C16 H16C . 0.9600 ?
loop_
    _geom_angle_atom_site_label_1
    _geom_angle_atom_site_label_2
    _geom_angle_atom_site_label_3
    _geom_angle_site_symmetry_1
    _geom_angle_site_symmetry_3
    _geom_angle
    _geom_angle_publ_flag
    O4 V1 O3 . . 103.70(15) y
    O4 V1 O1 . . 99.61(15) y
    O3 V1 O1 . . 102.39(13) y
    O4 V1 O2 . . 97.29(14) y
    O3 V1 O2 . . 93.25(13) y
    O1 V1 O2 . . 153.46(12) y
    O4 V1 N1 . . 96.33(13) y
    O3 V1 N1 . . 157.41(14) y
    O1 V1 N1 . . 84.17(13) y
    O2 V1 N1 . . 73.72(13) y
    O4 V1 O5 . . 174.59(12) y
    O3 V1 O5 . . 81.36(12) y
    O1 V1 O5 . . 80.92(13) y
    O2 V1 O5 . . 80.39(12) y
    N1 V1 O5 . . 78.35(11) y
    C7 N1 N2 . . 116.7(3) ?
    C7 N1 V1 . . 126.8(3) ?
    N2 N1 V1 . . 116.5(2) ?
    C8 N2 N1 . . 107.4(3) ?
    C2 O1 V1 . . 133.7(3) ?
    C8 O2 V1 . . 119.2(2) ?
    C15 O3 V1 . . 131.4(3) ?
    C16 O5 V1 . . 125.8(3) ?
    C16 O5 H5 . . 105(4) ?
    V1 O5 H5 . . 121(4) ?
    C6 C1 C2 . . 118.7(4) ?
    C6 C1 C7 . . 118.8(3) ?
    C2 C1 C7 . . 122.2(4) ?
    O1 C2 C3 . . 119.7(4) ?
    O1 C2 C1 . . 121.4(3) ?
    C3 C2 C1 . . 118.8(4) ?
    C4 C3 C2 . . 120.9(4) ?
    C4 C3 H3 . . 119.6 ?
    C2 C3 H3 . . 119.6 ?
    C3 C4 C5 . . 120.5(4) ?
    C3 C4 H4 . . 119.8 ?
    C5 C4 H4 . . 119.8 ?
    C6 C5 C4 . . 120.2(4) ?
    C6 C5 Br1 . . 120.0(3) ?
    C4 C5 Br1 . . 119.8(3) ?
    C5 C6 C1 . . 120.9(4) ?
    C5 C6 H6 . . 119.6 ?
    C1 C6 H6 . . 119.6 ?
    N1 C7 C1 . . 123.8(4) ?
    N1 C7 H7 . . 118.1 ?
    C1 C7 H7 . . 118.1 ?
    O2 C8 N2 . . 123.2(3) ?
    O2 C8 C9 . . 117.8(4) ?
    N2 C8 C9 . . 119.1(4) ?
    C14 C9 C10 . . 116.9(4) ?
    C14 C9 C8 . . 119.2(4) ?
    C10 C9 C8 . . 123.9(4) ?
    C11 C10 C9 . . 121.1(4) ?
    C11 C10 Cl1 . . 115.6(4) ?
    C9 C10 Cl1 . . 123.4(3) ?
    C10 C11 C12 . . 120.4(4) ?
    C10 C11 H11 . . 119.8 ?
    C12 C11 H11 . . 119.8 ?
    C11 C12 C13 . . 119.9(4) ?
    C11 C12 H12 . . 120.0 ?
    C13 C12 H12 . . 120.0 ?
    C14 C13 C12 . . 119.0(4) ?
    C14 C13 H13 . . 120.5 ?
    C12 C13 H13 . . 120.5 ?
    C13 C14 C9 . . 122.7(4) ?
    C13 C14 H14 . . 118.7 ?
    C9 C14 H14 . . 118.7 ?
    O3 C15 H15A . . 109.5 ?
    O3 C15 H15B . . 109.5 ?
    H15A C15 H15B . . 109.5 ?
    O3 C15 H15C . . 109.5 ?
    H15A C15 H15C . . 109.5 ?
    H15B C15 H15C . . 109.5 ?
    O5 C16 H16A . . 109.5 ?
    O5 C16 H16B . . 109.5 ?
    H16A C16 H16B . . 109.5 ?
    O5 C16 H16C . . 109.5 ?
    H16A C16 H16C . . 109.5 ?
    H16B C16 H16C . . 109.5 ?
loop_
    _geom_hbond_atom_site_label_D
    _geom_hbond_atom_site_label_H
    _geom_hbond_atom_site_label_A
    _geom_hbond_site_symmetry_A
    _geom_hbond_distance_DH
    _geom_hbond_distance_HA
    _geom_hbond_distance_DA
    _geom_hbond_angle_DHA
    O5 H5 N2 7_565 0.85(4) 2.06(4) 2.906(4) 178(5)
