# Supplementary material for: [N′-(5-Bromo-2-oxidobenzyl­idene-κO)-2-chloro­benzohydrazidato-κ2 N′,O](methanol-κO)(methano­lato-κO)oxido­vanadium(V)
Source: Acta Crystallogr Sect E Struct Rep Online. 2011 Mar 12;67(Pt 4):m433–4. doi: 10.1107/S1600536811008774 (PMC3099792; doi:10.1107/S1600536811008774)
Supplement: Supplementary file 2 [file e-67-0m433-Isup2.hkl]

# 
# h,k,l, Fc-squared, Fo-squared, sigma(Fo-squared) and status flag 
# 
data_I
_shelx_title ' test_0m in C2/c' 
_shelx_refln_list_code          4 
_shelx_F_calc_maximum      548.16 
_exptl_crystal_F_000      1920.00 
_reflns_d_resolution_high  0.7829 
 
loop_ 
 _symmetry_equiv_pos_as_xyz 
 'x, y, z' 
 '-x, y, -z+1/2' 
 'x+1/2, y+1/2, z' 
 '-x+1/2, y+1/2, -z+1/2' 
 '-x, -y, -z' 
 'x, -y, z-1/2' 
 '-x+1/2, -y+1/2, -z' 
 'x+1/2, -y+1/2, z-1/2' 
 
_cell_length_a    28.0862 
_cell_length_b     7.9924 
_cell_length_c    20.1630 
_cell_angle_alpha  90.000 
_cell_angle_beta  121.854 
_cell_angle_gamma  90.000 
 
_shelx_F_squared_multiplier     1.000 
 
loop_ 
 _refln_index_h 
 _refln_index_k 
 _refln_index_l 
 _refln_F_squared_calc 
 _refln_F_squared_meas 
 _refln_F_squared_sigma 
 _refln_observed_status 
   4   0   0    72890.73    70230.17   1514.90 o 
   6   0   0      683.26      645.30     83.93 o 
   8   0   0    68109.24    69733.09   1387.13 o 
  10   0   0   162505.42   169201.16   3245.42 o 
  12   0   0    16721.51    19659.64    850.47 o 
  14   0   0    25408.49    28820.51   1164.71 o 
  16   0   0     1486.83     2569.69    298.60 o 
  18   0   0    48270.80    52118.38   1392.96 o 
  20   0   0    16426.65    17746.77    563.67 o 
  22   0   0       30.56     -128.20    359.57 o 
  24   0   0      164.42     -162.59    365.83 o 
  26   0   0     3393.79     4180.44    606.59 o 
  28   0   0     9641.88    10962.32    787.94 o 
  30   0   0      120.75     -137.58    528.42 o 
   1   1   0    62501.44    62004.04   1185.32 o 
   3   1   0    31871.22    33380.18    674.42 o 
   5   1   0     2543.93     2566.55     76.17 o 
   7   1   0     6856.38     7127.54    152.95 o 
   9   1   0    16729.46    16085.62    362.40 o 
  11   1   0    22603.55    23234.94    411.59 o 
  13   1   0     1238.57     1338.21    194.06 o 
  15   1   0     4141.72     4204.44    179.86 o 
  17   1   0     3273.90     3701.91    197.06 o 
  19   1   0    18257.07    19612.60    485.22 o 
  21   1   0      147.76      106.26    188.85 o 
  23   1   0      168.62      -75.24    212.33 o 
  25   1   0        7.37     -258.94    286.50 o 
  27   1   0     1685.10     1904.18    562.81 o 
  29   1   0     1670.47     2407.58    609.71 o 
   0   2   0      309.82      200.11     71.91 o 
   2   2   0      334.05      547.55     44.62 o 
   4   2   0    12836.86    13397.37    219.87 o 
   6   2   0     3481.44     3693.35     99.80 o 
   8   2   0     1777.78     1990.72    109.83 o 
  10   2   0      206.74      125.69     62.05 o 
  12   2   0     5269.59     5022.57    155.53 o 
  14   2   0      286.46      471.26     94.69 o 
  16   2   0     6139.26     5957.63    336.35 o 
  18   2   0    13931.55    13471.36    389.22 o 
  20   2   0      928.89     1002.68    216.17 o 
  22   2   0     2170.14     2568.94    748.85 o 
  24   2   0        0.88     -135.69    283.13 o 
  26   2   0      248.29      359.57    506.53 o 
  28   2   0      113.25      403.35    525.29 o 
   1   3   0      362.47      318.24     60.75 o 
   3   3   0    13100.27    12605.52    221.28 o 
   5   3   0     2680.57     2688.90     90.75 o 
   7   3   0     2241.05     2780.09    152.99 o 
   9   3   0     5299.27     5822.42    150.54 o 
  11   3   0     7238.31     7171.00    182.44 o 
  13   3   0     8075.20     7538.84    254.24 o 
  15   3   0     8428.22     8234.83    416.16 o 
  17   3   0     3449.07     3253.37    472.14 o 
  19   3   0       55.53     -231.42    231.01 o 
  21   3   0      989.84     1297.16    309.44 o 
  23   3   0     1451.10      848.92    318.19 o 
  25   3   0     1577.94     1832.90    501.84 o 
  27   3   0      390.20      220.35    363.18 o 
  29   3   0       78.54       12.51    559.68 o 
   0   4   0     8850.71     9269.16    275.41 o 
   2   4   0    51689.97    50092.57   1045.24 o 
   4   4   0     9078.09     8570.13    210.16 o 
   6   4   0    47899.04    46097.29    680.29 o 
   8   4   0    26077.76    25299.38    415.50 o 
  10   4   0     4709.13     4582.74    304.86 o 
  12   4   0    12638.50    12665.67    675.37 o 
  14   4   0       41.32     -264.75    176.50 o 
  16   4   0    16324.64    15250.00    560.39 o 
  18   4   0     5026.58     5726.52    472.14 o 
  20   4   0     2976.80     3230.23    386.66 o 
  22   4   0      978.93     1137.57    337.10 o 
  24   4   0      347.56      440.37    330.84 o 
  26   4   0     4479.45     5019.81    499.02 o 
  28   4   0      644.31       56.25    408.14 o 
   1   5   0      984.54     1187.06     99.90 o 
   3   5   0     9748.55     9571.58    239.06 o 
   5   5   0      187.12      147.26    178.22 o 
   7   5   0    11350.56    10715.21    529.98 o 
   9   5   0     5331.96     5283.92    299.43 o 
  11   5   0       43.70      127.17    185.44 o 
  13   5   0     8409.07     8799.57    484.64 o 
  15   5   0     4350.42     4504.48    382.01 o 
  17   5   0       58.89     -184.24    244.24 o 
  19   5   0        6.74     -183.87    417.42 o 
  21   5   0      869.84      889.71    354.60 o 
  23   5   0      289.99      493.52    365.90 o 
  25   5   0     1702.60     1140.74    414.55 o 
   0   6   0     1821.00     2463.86    343.94 o 
   2   6   0       52.58     -105.92    112.10 o 
   4   6   0       50.82      185.90    120.95 o 
   6   6   0     1536.06     1876.55    226.10 o 
   8   6   0      400.39      439.47    200.77 o 
  10   6   0     4605.27     4938.57    356.86 o 
  12   6   0     2381.01     3060.87    370.52 o 
  14   6   0     1666.34     1913.43    367.39 o 
  16   6   0     2254.55     2296.17    612.84 o 
  18   6   0     1023.08      886.30    337.12 o 
  20   6   0      885.47      334.12    354.88 o 
  22   6   0       34.07     -437.32    345.12 o 
  24   6   0      627.79      949.84    406.69 o 
   1   7   0     1843.62     2681.86    781.68 o 
   3   7   0       61.95      212.14    214.18 o 
   5   7   0     1202.77     1338.24    384.59 o 
   7   7   0       43.16      147.91    200.53 o 
   9   7   0     8193.10     8460.80    407.73 o 
  11   7   0      397.36      342.48    295.48 o 
  13   7   0      518.76      680.25    282.94 o 
  15   7   0      692.52      739.74    314.73 o 
  17   7   0      565.07      487.54    329.41 o 
  19   7   0     2067.55     1564.12    520.60 o 
  21   7   0       11.36     -281.35    365.40 o 
   0   8   0     8474.95     8598.51    597.21 o 
   2   8   0      407.36      766.05    347.07 o 
   4   8   0       65.01      -50.03    334.56 o 
   6   8   0        1.46       28.14    353.32 o 
   8   8   0     3714.40     3376.87    556.56 o 
  10   8   0     4861.23     6972.61    728.53 o 
  12   8   0       31.29      262.91    285.38 o 
  14   8   0       44.86     -318.48    279.51 o 
  16   8   0      607.81      172.53    343.79 o 
  18   8   0     1788.33     2350.46    435.40 o 
   3   9   0      718.73      609.71    418.98 o 
   5   9   0        0.18       59.41    400.22 o 
   7   9   0      294.39     -431.49    403.35 o 
   9   9   0      237.38      343.94    469.01 o 
  11   9   0      341.40      850.47    500.28 o 
  13   9   0      593.94      837.96    550.30 o 
 -31   1   1      933.73     1472.69    622.22 o 
 -29   1   1       31.39      -12.51    506.53 o 
 -27   1   1     1205.45     1400.10    357.66 o 
 -25   1   1      372.14      351.73    598.77 o 
 -23   1   1     2895.08     3875.76    363.12 o 
 -21   1   1     2235.99     2226.28    227.81 o 
 -19   1   1       18.38      101.33    158.13 o 
 -17   1   1     7492.91     7441.06    341.19 o 
 -15   1   1     7977.14     7423.49    213.38 o 
 -13   1   1     5520.31     5798.04    185.63 o 
 -11   1   1      359.49      282.39     93.42 o 
  -9   1   1     5489.72     5444.60    137.40 o 
  -7   1   1    31746.90    32623.91    533.44 o 
  -5   1   1     3531.44     3457.87    102.96 o 
  -3   1   1      955.29     1031.94     60.69 o 
  -1   1   1     7640.02     7268.87    171.39 o 
   1   1   1     6486.92     6628.17    139.48 o 
   3   1   1     1646.19     1474.32     82.16 o 
   5   1   1    32376.73    32380.40    473.54 o 
   7   1   1      576.85      664.02     68.23 o 
   9   1   1     5346.22     5955.82    162.88 o 
  11   1   1     1285.19     1246.53    107.19 o 
  13   1   1    20783.34    20300.59    759.09 o 
  15   1   1     4033.09     4178.14    188.86 o 
  17   1   1      201.93       51.35    129.09 o 
  19   1   1      301.37      254.75    191.22 o 
  21   1   1     2813.41     3096.49    272.51 o 
  23   1   1      743.21      704.54    355.72 o 
  25   1   1      949.51      994.30    506.53 o 
  27   1   1       48.33     -178.22    503.40 o 
  29   1   1       35.56      506.53    537.80 o 
 -30   2   1     1834.92     2961.01    665.99 o 
 -28   2   1      214.96      171.97    519.04 o 
 -26   2   1      704.90     1138.13    503.40 o 
 -24   2   1     5220.44     5308.88    437.61 o 
 -22   2   1     9037.25     9426.11    357.28 o 
 -20   2   1     4416.73     4256.81    271.60 o 
 -18   2   1       91.88      352.33    161.61 o 
 -16   2   1    11009.39    10088.50    310.85 o 
 -14   2   1    12482.08    11721.92    252.71 o 
 -12   2   1    22238.37    21677.31    370.91 o 
 -10   2   1    50967.50    50986.88    772.18 o 
  -8   2   1      105.63       93.51     44.03 o 
  -6   2   1    41362.41    40071.25    662.91 o 
  -4   2   1   300484.84   310786.50   4666.29 o 
  -2   2   1    11444.10    11368.03    266.54 o 
   0   2   1    23962.79    25290.16    371.10 o 
   2   2   1    60076.41    60961.25    997.27 o 
   4   2   1   118801.25   121351.73   1932.84 o 
   6   2   1    25382.45    24974.41    386.90 o 
   8   2   1    29566.42    30971.31    481.52 o 
  10   2   1     4266.97     4860.51    148.95 o 
  12   2   1    10699.83     9513.49    289.74 o 
  14   2   1    37924.95    37063.93    792.04 o 
  16   2   1     6955.00     7517.32    288.20 o 
  18   2   1     1410.72     1922.73    224.51 o 
  20   2   1      695.80      650.93    279.36 o 
  22   2   1    10096.81    10459.78    867.67 o 
  24   2   1     4618.41     5452.45    670.68 o 
  26   2   1      595.48      856.72    550.30 o 
  28   2   1       19.24     -625.35    497.15 o 
 -29   3   1      562.67      913.01    597.21 o 
 -27   3   1      248.13      171.29    344.10 o 
 -25   3   1      735.18      576.96    333.73 o 
 -23   3   1     3750.21     3240.17    465.88 o 
 -21   3   1      467.78      514.99    281.37 o 
 -19   3   1       93.84     -141.53    220.79 o 
 -17   3   1     3710.02     3769.55    274.59 o 
 -15   3   1     2962.44     3209.69    203.82 o 
 -13   3   1     1662.90     2051.86    222.74 o 
 -11   3   1      295.58      434.96     70.77 o 
  -9   3   1       63.29      -18.17     51.43 o 
  -7   3   1       60.21       46.48     55.06 o 
  -5   3   1    42413.94    42468.89    705.37 o 
  -3   3   1      722.28      952.98     93.44 o 
  -1   3   1     4973.62     4989.01    139.21 o 
   1   3   1     5721.18     5521.78    128.94 o 
   3   3   1       97.95      128.98     44.16 o 
   5   3   1      397.59      572.31     56.93 o 
   7   3   1    17300.28    18175.71    310.72 o 
   9   3   1     1967.97     2242.79    132.87 o 
  11   3   1     2372.76     2423.36    128.62 o 
  13   3   1     1324.52     1357.05    158.54 o 
  15   3   1     2643.22     2898.57    364.26 o 
  17   3   1       41.82     -181.21    217.36 o 
  19   3   1      175.00        9.38    255.44 o 
  21   3   1     2386.60     2367.66    361.48 o 
  23   3   1     1218.32      742.05    343.37 o 
  25   3   1        7.20     -492.07    328.05 o 
  27   3   1        0.03     -656.61    437.74 o 
 -28   4   1      429.16      226.43    363.18 o 
 -26   4   1      201.59     -436.18    320.59 o 
 -24   4   1      868.87      904.99    356.44 o 
 -22   4   1       16.14     -422.60    281.73 o 
 -20   4   1      401.06       -7.04    271.84 o 
 -18   4   1      750.52      746.64    271.51 o 
 -16   4   1        6.79     -100.22    210.00 o 
 -14   4   1     3192.13     3322.18    307.94 o 
 -12   4   1      250.75      150.00    158.04 o 
 -10   4   1     7723.98     7729.54    225.41 o 
  -8   4   1      253.59      304.33     83.30 o 
  -6   4   1       72.21       -2.01     67.60 o 
  -4   4   1      181.26      335.61     69.08 o 
  -2   4   1     1239.56     1541.86    142.15 o 
   0   4   1      478.67      584.41     82.02 o 
   2   4   1       31.12      196.99     80.61 o 
   4   4   1     2138.72     2174.48    129.12 o 
   6   4   1     1905.54     2262.39    183.23 o 
   8   4   1     3938.96     3905.07    182.84 o 
  10   4   1      344.70      378.49    176.50 o 
  12   4   1     1275.59     1163.13    232.12 o 
  14   4   1        4.02      162.32    214.32 o 
  16   4   1     1417.35     1410.90    284.05 o 
  18   4   1      149.74     -342.26    244.30 o 
  20   4   1     1680.05     2195.01    362.85 o 
  22   4   1      445.50      181.74    334.82 o 
  24   4   1     1597.37     1401.20    397.07 o 
  26   4   1      206.17       43.93    387.30 o 
 -27   5   1      239.94     -510.04    372.30 o 
 -25   5   1      251.05     -297.82    345.37 o 
 -23   5   1     1361.15      634.75    360.63 o 
 -21   5   1      663.99       42.02    311.11 o 
 -19   5   1      929.27      932.70    314.91 o 
 -17   5   1       30.69     -230.29    247.51 o 
 -15   5   1     5809.85     5636.68    387.64 o 
 -13   5   1    11220.51    10310.52    431.11 o 
 -11   5   1     2008.73     2548.35    266.36 o 
  -9   5   1     2367.87     2094.50    230.13 o 
  -7   5   1     2785.11     2914.96    172.39 o 
  -5   5   1     3551.39     3559.24    136.23 o 
  -3   5   1     1220.18     1478.37    132.52 o 
  -1   5   1       28.79      -31.19     69.55 o 
   1   5   1      280.08      343.14     92.07 o 
   3   5   1     1150.85     1270.90    165.72 o 
   5   5   1    10711.21    10549.76    294.71 o 
   7   5   1     2764.97     3017.26    186.24 o 
   9   5   1      382.05      488.79    193.37 o 
  11   5   1     2727.65     2629.51    283.94 o 
  13   5   1     1172.07     1148.40    265.06 o 
  15   5   1     4907.42     4647.31    537.80 o 
  17   5   1      114.36     -127.33    271.84 o 
  19   5   1       10.72     -123.29    298.55 o 
  21   5   1      488.02      223.00    319.19 o 
  23   5   1     1504.80     1130.83    388.01 o 
  25   5   1      482.67      133.03    395.59 o 
 -24   6   1     1245.49      961.54    490.90 o 
 -22   6   1     3352.43     3361.84    580.01 o 
 -20   6   1      973.72      839.07    349.24 o 
 -18   6   1       70.61     -372.06    320.49 o 
 -16   6   1      575.15      402.05    284.80 o 
 -14   6   1     8422.27     8105.20    434.48 o 
 -12   6   1     7502.44     7607.35    397.09 o 
 -10   6   1     1270.44     1555.32    245.73 o 
  -8   6   1      472.87      286.84    183.71 o 
  -6   6   1     3014.66     3054.06    625.35 o 
  -4   6   1    23061.36    21138.33    466.41 o 
  -2   6   1     6055.36     5743.64    303.71 o 
   0   6   1      374.37      317.18    123.19 o 
   2   6   1       44.85       35.75    117.02 o 
   4   6   1    13570.76    13648.63    451.29 o 
   6   6   1    16188.12    15139.16    493.83 o 
   8   6   1      683.46      809.72    213.12 o 
  10   6   1      847.29      727.98    234.50 o 
  12   6   1     4534.00     4428.14    806.70 o 
  14   6   1     2023.98     2412.49    630.04 o 
  16   6   1     4213.11     3791.30    405.67 o 
  18   6   1      105.73     -320.77    308.94 o 
  20   6   1      440.27       79.29    349.31 o 
  22   6   1     1824.88     1373.55    436.15 o 
 -21   7   1      277.27       -8.63    366.70 o 
 -19   7   1      108.77       50.27    342.50 o 
 -17   7   1       40.61      138.90    305.73 o 
 -15   7   1     1092.64      757.93    317.36 o 
 -13   7   1      142.74      208.15    247.96 o 
 -11   7   1      126.44      240.35    234.15 o 
  -9   7   1       67.74      136.35    212.56 o 
  -7   7   1       79.32       53.15    306.42 o 
  -5   7   1      877.79     1122.50    353.32 o 
  -3   7   1     2594.53     2383.98    263.96 o 
  -1   7   1     3427.07     3880.48    519.04 o 
   1   7   1       14.25       66.13    182.07 o 
   3   7   1      280.83       41.15    192.99 o 
   5   7   1     3069.51     3721.01    433.05 o 
   7   7   1      101.20      100.79    209.68 o 
   9   7   1     1758.16     1567.41    275.95 o 
  11   7   1      470.65     1031.12    306.42 o 
  13   7   1      605.18      328.47    278.58 o 
  15   7   1      384.64      274.55    354.88 o 
  17   7   1        0.21     -449.24    310.63 o 
  19   7   1       82.91     -502.36    334.91 o 
  21   7   1       39.58     -477.30    372.14 o 
 -18   8   1      642.85      364.38    361.48 o 
 -16   8   1      149.01       52.36    327.02 o 
 -14   8   1        3.41     -297.24    276.80 o 
 -12   8   1        7.82      -62.53    422.11 o 
 -10   8   1       88.73     -281.41    390.84 o 
  -8   8   1     1244.36     1594.63    459.63 o 
  -6   8   1       30.89      428.36    365.83 o 
  -4   8   1        7.20      306.42    340.81 o 
  -2   8   1      281.39      281.41    328.31 o 
   0   8   1       61.22       50.25    221.79 o 
   2   8   1      313.61      418.98    331.43 o 
   4   8   1      286.62      406.47    359.57 o 
   6   8   1      172.82      153.21    368.95 o 
   8   8   1      100.46      247.01    381.46 o 
  10   8   1      893.43      920.71    358.01 o 
  12   8   1      205.25      251.27    294.27 o 
  14   8   1        2.61      106.15    308.37 o 
  16   8   1        1.60      -28.63    334.67 o 
  18   8   1     1013.48      878.87    392.40 o 
 -15   9   1      328.95     -472.14    487.77 o 
 -13   9   1       58.16      462.76    522.16 o 
 -11   9   1       15.03      375.21    459.63 o 
  -9   9   1      194.10     1003.68    494.02 o 
  -7   9   1     1037.70      950.53    484.64 o 
  -5   9   1      435.09      931.77    431.49 o 
  -3   9   1        5.78      256.39    384.59 o 
   3   9   1      388.91      506.53    409.60 o 
   5   9   1     1192.93      878.61    456.50 o 
   7   9   1        6.91      290.79    444.00 o 
   9   9   1       26.33      190.73    450.25 o 
  11   9   1      156.79      547.18    500.28 o 
  13   9   1      702.97      506.53    531.54 o 
 -30   0   2       78.99      340.81    500.28 o 
 -28   0   2     4497.38     4677.59    631.60 o 
 -26   0   2     6681.00     8273.33    647.23 o 
 -24   0   2      238.05      228.25    340.81 o 
 -22   0   2     4374.77     4765.14    512.78 o 
 -20   0   2      166.77      250.56    194.91 o 
 -18   0   2    10680.04    10049.09    631.60 o 
 -16   0   2    16444.14    16536.23    471.94 o 
 -14   0   2    12980.02    14727.32    417.80 o 
 -12   0   2     3485.49     3603.83    182.51 o 
 -10   0   2    16358.22    18149.12    573.75 o 
  -8   0   2    94002.87    97177.52   1866.18 o 
  -6   0   2    52900.46    52226.82   1015.93 o 
  -4   0   2    16859.17    16552.91    465.88 o 
   0   0   2   148011.31   153044.05   4258.61 o 
   2   0   2    96725.35   102703.70   2885.97 o 
   4   0   2       11.26      186.29     61.60 o 
   6   0   2    22962.88    23520.57    525.31 o 
   8   0   2      892.44     1255.38    137.08 o 
  10   0   2    44728.45    44067.38    954.83 o 
  12   0   2    34717.81    32385.07    848.91 o 
  14   0   2     5676.03     6554.71    539.36 o 
  16   0   2     4689.27     5464.59    318.01 o 
  18   0   2     3138.65     2997.83    298.25 o 
  20   0   2     5714.45     7766.92    941.15 o 
  22   0   2     3878.81     4627.56    572.19 o 
  24   0   2      696.31     1713.45    506.53 o 
  26   0   2     1664.75     1510.21    531.54 o 
 -31   1   2      356.10      275.15    540.92 o 
 -29   1   2      200.58     -125.07    331.64 o 
 -27   1   2     4364.45     5364.55    955.22 o 
 -25   1   2      875.54      804.28    300.94 o 
 -23   1   2     4079.76     4587.99    300.20 o 
 -21   1   2     2625.94     2569.53    228.66 o 
 -19   1   2      161.42       35.90    148.96 o 
 -17   1   2    23244.38    22819.38    565.03 o 
 -15   1   2     2278.65     2931.80    147.40 o 
 -13   1   2     5269.70     4252.30    145.66 o 
 -11   1   2    12173.50    12169.05    234.50 o 
  -9   1   2    30222.73    29034.39    732.59 o 
  -7   1   2      250.83      434.05     64.46 o 
  -5   1   2    51707.36    52146.07    980.23 o 
  -3   1   2    42641.71    42625.93    671.47 o 
  -1   1   2    35085.23    35878.34    754.14 o 
   1   1   2    49769.26    48445.79   1510.01 o 
   3   1   2      886.19      952.73     54.82 o 
   5   1   2    18348.85    18201.08    294.56 o 
   7   1   2    10199.78    10638.84    274.39 o 
   9   1   2     1926.62     2408.96    120.66 o 
  11   1   2    18850.59    18098.62    343.77 o 
  13   1   2      209.91       71.14    102.62 o 
  15   1   2    20119.10    20629.51    550.14 o 
  17   1   2     1148.12     1230.22    162.74 o 
  19   1   2      871.66      832.05    312.56 o 
  21   1   2      970.86     1702.16    254.71 o 
  23   1   2      474.98      631.60    440.87 o 
  25   1   2      884.69     1338.24    525.29 o 
  27   1   2      193.08     -406.47    469.01 o 
 -30   2   2      635.06      434.62    550.30 o 
 -28   2   2      479.39       87.55    484.64 o 
 -26   2   2      394.85      756.67    472.14 o 
 -24   2   2       19.18      -59.69    257.87 o 
 -22   2   2     1878.39     2119.44    285.83 o 
 -20   2   2    16289.60    15591.65    851.53 o 
 -18   2   2      482.33      766.78    163.63 o 
 -16   2   2     3532.47     4126.71    283.87 o 
 -14   2   2     9913.65     9857.50    217.57 o 
 -12   2   2     6344.99     6370.99    154.37 o 
 -10   2   2     9304.19     8954.45    226.33 o 
  -8   2   2    15864.45    14960.67    304.75 o 
  -6   2   2      249.63      324.07    159.46 o 
  -4   2   2   154352.31   151233.59   2024.68 o 
  -2   2   2    89225.30    86285.27   1172.46 o 
   0   2   2    20696.06    21041.38    386.72 o 
   2   2   2    13101.06    11899.95    255.18 o 
   4   2   2      155.09      212.88     65.80 o 
   6   2   2    18122.33    17251.03    292.98 o 
   8   2   2     6691.56     5978.31    158.71 o 
  10   2   2     2532.85     2911.37    135.73 o 
  12   2   2    14186.80    14080.08    296.32 o 
  14   2   2    17008.66    16403.05    357.95 o 
  16   2   2        5.43       88.06    154.36 o 
  18   2   2     2083.31     2071.61    367.39 o 
  20   2   2      460.73      106.91    275.07 o 
  22   2   2      284.80      -22.61    300.48 o 
  24   2   2     1563.34     1735.03    536.23 o 
  26   2   2      644.86      716.02    547.18 o 
  28   2   2       43.88     -134.45    525.29 o 
 -29   3   2     3419.59     2679.61    653.49 o 
 -27   3   2      179.33     -210.41    348.63 o 
 -25   3   2       42.12     -295.30    296.04 o 
 -23   3   2      134.81      444.09    283.58 o 
 -21   3   2     3539.72     3611.54    357.84 o 
 -19   3   2    24022.38    22006.36    692.86 o 
 -17   3   2       51.97      116.29    143.68 o 
 -15   3   2       64.13      -73.04    116.16 o 
 -13   3   2       28.92      -29.92    100.09 o 
 -11   3   2    53680.57    50234.01   1122.43 o 
  -9   3   2    22703.97    21995.60    427.91 o 
  -7   3   2     8861.74     8218.95    171.37 o 
  -5   3   2      942.37      956.18     75.98 o 
  -3   3   2      873.66     1189.30     88.63 o 
  -1   3   2    71386.89    69103.95    962.63 o 
   1   3   2     6102.95     6459.20    186.70 o 
   3   3   2      186.46      179.26     73.25 o 
   5   3   2     5704.68     5277.19    181.20 o 
   7   3   2    19751.86    19573.15    335.11 o 
   9   3   2    24519.40    24526.98    413.99 o 
  11   3   2      135.01      152.13     83.45 o 
  13   3   2     2617.69     2203.10    437.74 o 
  15   3   2      278.96      170.12    256.39 o 
  17   3   2    19708.64    18265.96    627.61 o 
  19   3   2     3275.67     3669.90    389.85 o 
  21   3   2      227.47     -230.04    297.82 o 
  23   3   2     1152.47     1144.79    371.71 o 
  25   3   2      156.12     -382.31    748.85 o 
  27   3   2     3423.44     4464.52    756.67 o 
 -28   4   2     1613.02     1647.05    410.36 o 
 -26   4   2     1039.20      983.29    373.65 o 
 -24   4   2     1811.30      823.06    341.15 o 
 -22   4   2      122.44       48.65    275.09 o 
 -20   4   2     7518.45     7720.59    437.35 o 
 -18   4   2     7532.92     6409.18    393.87 o 
 -16   4   2      762.43      706.88    235.27 o 
 -14   4   2    12332.44    11956.25    454.02 o 
 -12   4   2      126.09       29.83    103.56 o 
 -10   4   2    23187.00    21453.44    436.41 o 
  -8   4   2    48501.80    47896.68    708.99 o 
  -6   4   2      472.92      515.27     74.88 o 
  -4   4   2    12620.88    11797.98    403.67 o 
  -2   4   2    13598.73    13189.22    283.16 o 
   0   4   2    53767.33    52640.18    762.92 o 
   2   4   2     6499.73     6592.23    154.73 o 
   4   4   2    19567.55    18847.47    437.13 o 
   6   4   2     2585.67     3417.26    210.10 o 
   8   4   2    26381.55    25925.38    537.97 o 
  10   4   2     4057.12     3993.35    439.31 o 
  12   4   2     3906.48     3308.75    675.37 o 
  14   4   2     6147.27     6569.82    403.35 o 
  16   4   2     2268.83     2163.66    324.92 o 
  18   4   2    11618.69    10653.59    512.81 o 
  20   4   2     3193.25     3484.92    416.11 o 
  22   4   2      156.90     -305.60    330.53 o 
  24   4   2     1649.14     1622.73    421.18 o 
  26   4   2     1903.85     1841.97    584.70 o 
 -27   5   2      618.83      419.03    391.88 o 
 -25   5   2      567.95     -244.83    349.26 o 
 -23   5   2      101.06       35.68    311.37 o 
 -21   5   2     2035.53     2061.28    364.72 o 
 -19   5   2     7383.24     7658.57    662.87 o 
 -17   5   2      450.31      230.35    717.58 o 
 -15   5   2      525.43      674.76    261.08 o 
 -13   5   2      604.10      847.02    222.12 o 
 -11   5   2    13601.99    13390.61    468.42 o 
  -9   5   2     6991.57     7494.40    326.51 o 
  -7   5   2     2640.76     2764.68    219.79 o 
  -5   5   2      669.52      739.83     92.96 o 
  -3   5   2       53.44      -45.51     97.66 o 
  -1   5   2    15023.02    15340.26    331.12 o 
   1   5   2     1585.48     2066.88    300.17 o 
   3   5   2      570.30      674.65    136.91 o 
   5   5   2      142.11      -79.79    101.17 o 
   7   5   2     2068.33     2136.45    226.78 o 
   9   5   2    13993.08    13608.48    476.03 o 
  11   5   2     1762.18     2004.54    278.47 o 
  13   5   2      698.83     1013.18    495.59 o 
  15   5   2     1092.15      656.88    267.87 o 
  17   5   2     3299.85     2532.71    380.28 o 
  19   5   2     1744.61     1313.11    364.62 o 
  21   5   2      594.22      473.70    458.07 o 
  23   5   2       34.23     -237.58    349.11 o 
 -26   6   2       21.10     -338.06    681.63 o 
 -24   6   2       99.85     -185.87    332.08 o 
 -22   6   2      809.98      414.83    756.67 o 
 -20   6   2       27.58     -100.30    300.66 o 
 -18   6   2      921.91      504.92    509.66 o 
 -16   6   2       75.03     -220.62    240.96 o 
 -14   6   2     6431.13     6103.88    389.91 o 
 -12   6   2      313.23      130.65    370.52 o 
 -10   6   2      964.93      864.92    322.05 o 
  -8   6   2     4782.63     4357.66    278.78 o 
  -6   6   2        1.43      -95.10    200.11 o 
  -4   6   2     2591.59     3022.74    180.83 o 
  -2   6   2      496.18      634.40    187.77 o 
   0   6   2      128.61      159.39    195.42 o 
   2   6   2     2111.71     2230.44    222.37 o 
   4   6   2      102.43      299.36    171.08 o 
   6   6   2     2551.49     2673.44    486.21 o 
   8   6   2     1528.49     2082.90    259.75 o 
  10   6   2       75.56      217.78    337.69 o 
  12   6   2     1550.83     1191.86    283.94 o 
  14   6   2      344.92      360.75    282.58 o 
  16   6   2      382.38      704.26    321.55 o 
  18   6   2      485.27      295.12    328.18 o 
  20   6   2      969.17      396.67    377.76 o 
  22   6   2      143.40     -132.35    396.86 o 
 -23   7   2      691.46       36.84    383.48 o 
 -21   7   2      322.52     -317.79    351.52 o 
 -19   7   2      470.87      605.36    342.26 o 
 -17   7   2     3423.18     3344.06    587.83 o 
 -15   7   2     1189.95      755.87    299.98 o 
 -13   7   2     2778.34     2954.02    340.48 o 
 -11   7   2       57.65      -33.18    212.51 o 
  -9   7   2     1068.71     1213.17    384.59 o 
  -7   7   2     3984.63     4987.13    537.80 o 
  -5   7   2     2024.48     2198.09    415.86 o 
  -3   7   2     3611.18     3906.94    312.56 o 
  -1   7   2      392.01      515.83    215.35 o 
   1   7   2     8863.32     8999.00    409.79 o 
   3   7   2     1007.26     1099.17    215.34 o 
   5   7   2     3758.73     3434.80    304.12 o 
   7   7   2      691.51      860.20    246.08 o 
   9   7   2      509.28      529.95    247.74 o 
  11   7   2     5188.94     5001.05    412.22 o 
  13   7   2      974.71     1524.95    920.82 o 
  15   7   2       49.09       85.93    315.58 o 
  17   7   2      266.83      162.84    335.71 o 
  19   7   2     1187.07      651.77    401.73 o 
 -20   8   2       57.73     -138.12    368.25 o 
 -18   8   2     1251.19     1360.36    614.40 o 
 -16   8   2     2689.20     2497.94    594.08 o 
 -14   8   2       35.29      206.36    447.12 o 
 -12   8   2      464.27      156.34    400.22 o 
 -10   8   2       41.81     -115.69    390.84 o 
  -8   8   2     5782.92     7122.69    697.26 o 
  -6   8   2     1270.04     1291.34    415.86 o 
  -4   8   2     1007.70     1757.22    431.49 o 
  -2   8   2       14.20     -106.31    306.42 o 
   0   8   2     1909.83     2468.91    316.14 o 
   2   8   2     3539.47     5449.89    578.45 o 
   4   8   2        6.92       59.41    347.07 o 
   6   8   2      827.31      909.88    434.62 o 
   8   8   2       68.11     -259.29    231.02 o 
  10   8   2     2331.97     2686.90    365.02 o 
  12   8   2     1560.77     2093.54    363.65 o 
  14   8   2      263.56      137.60    312.46 o 
  16   8   2       59.77     -387.47    336.73 o 
 -15   9   2        5.17      375.21    522.16 o 
 -13   9   2      188.02      275.15    509.66 o 
 -11   9   2       99.40      694.13    481.52 o 
  -9   9   2      163.12        9.38    440.87 o 
  -7   9   2      963.79     1629.03    512.78 o 
  -5   9   2      360.86     1328.86    487.77 o 
  -3   9   2       29.95     -140.70    381.46 o 
   3   9   2       74.36      525.29    431.49 o 
   5   9   2      488.91      597.21    453.38 o 
   7   9   2      456.59      737.91    465.88 o 
   9   9   2      992.07      744.16    500.28 o 
  11   9   2      980.42      928.64    528.42 o 
 -31   1   3     1511.39     1750.72    401.17 o 
 -29   1   3       62.81      336.64    600.33 o 
 -27   1   3     2868.12     2461.14    354.29 o 
 -25   1   3      960.32      996.36    291.22 o 
 -23   1   3     6015.07     6080.93    326.35 o 
 -21   1   3     4479.50     4141.34    258.13 o 
 -19   1   3       13.45     -134.12    127.71 o 
 -17   1   3     1972.49     2356.41    145.86 o 
 -15   1   3    59652.48    59742.27   1248.76 o 
 -13   1   3    11709.17    11190.29    251.38 o 
 -11   1   3      444.30      634.26     70.17 o 
  -9   1   3      208.10      207.45     68.48 o 
  -7   1   3    59987.43    60799.12    964.17 o 
  -5   1   3    19106.19    19640.92    342.10 o 
  -3   1   3    35593.40    35307.45    546.98 o 
  -1   1   3     2028.76     2157.11     83.47 o 
   1   1   3     2900.92     2852.04    109.92 o 
   3   1   3    36147.04    36011.81    645.90 o 
   5   1   3    29049.89    30242.61    608.56 o 
   7   1   3    12737.17    13332.49    255.08 o 
   9   1   3      602.36      573.64     91.61 o 
  11   1   3     7293.28     7358.31    254.54 o 
  13   1   3    15233.60    14344.86    520.19 o 
  15   1   3    10523.00    10560.08    398.95 o 
  17   1   3      169.93      -79.62    147.32 o 
  19   1   3       80.40      -59.39    201.34 o 
  21   1   3     2948.05     2886.72    292.44 o 
  23   1   3     3495.55     3677.03    619.09 o 
  25   1   3      820.53     1607.14    590.95 o 
  27   1   3       28.14     -318.93    547.18 o 
 -30   2   3      639.46      800.44    537.80 o 
 -28   2   3      156.01      519.04    490.90 o 
 -26   2   3     1886.66     2052.67    346.36 o 
 -24   2   3     1498.31     1590.21    267.95 o 
 -22   2   3     4294.04     4923.35    294.39 o 
 -20   2   3     1343.31     1528.83    193.01 o 
 -18   2   3     6004.98     5501.22    303.20 o 
 -16   2   3    10757.11    10780.78    459.18 o 
 -14   2   3    28033.36    26999.65    531.32 o 
 -12   2   3     3506.56     3765.70    203.67 o 
 -10   2   3     2767.22     2953.29    286.29 o 
  -8   2   3     4491.08     4604.12    176.45 o 
  -6   2   3     4435.04     4359.07    304.47 o 
  -4   2   3   187371.64   181576.33   4912.90 o 
  -2   2   3      756.36      915.26     85.75 o 
   0   2   3     1506.22     1708.88    100.23 o 
   2   2   3     1026.97     1232.07    126.79 o 
   4   2   3    51242.34    49942.29    857.42 o 
   6   2   3    18496.69    19111.90    323.07 o 
   8   2   3     5011.83     5206.46    151.88 o 
  10   2   3     2684.33     3014.70    142.21 o 
  12   2   3     1227.43     1499.01    132.75 o 
  14   2   3    10899.76    10827.17    276.46 o 
  16   2   3     4948.46     4958.03    445.56 o 
  18   2   3      142.15      -77.77    257.66 o 
  20   2   3      845.95      474.82    298.18 o 
  22   2   3     3931.29     3781.22    783.25 o 
  24   2   3     2928.63     3863.21    612.84 o 
  26   2   3      688.80      594.08    525.29 o 
 -31   3   3      550.88      716.02    565.94 o 
 -29   3   3      694.20      462.76    519.04 o 
 -27   3   3       73.16     -168.49    316.14 o 
 -25   3   3     2712.93     2831.08    374.71 o 
 -23   3   3     3149.46     3402.86    553.43 o 
 -21   3   3     2315.25     2367.46    253.64 o 
 -19   3   3      797.22     1048.57    180.50 o 
 -17   3   3     1671.18     1916.06    181.96 o 
 -15   3   3    20016.20    19947.70    444.56 o 
 -13   3   3    13499.47    13645.45    330.86 o 
 -11   3   3       31.45      -53.19     87.13 o 
  -9   3   3     4428.48     4218.44    158.85 o 
  -7   3   3     5287.86     4719.73    182.42 o 
  -5   3   3     6100.90     5776.88    154.42 o 
  -3   3   3    26759.52    26030.35    473.36 o 
  -1   3   3     1185.12     1268.96     73.09 o 
   1   3   3       41.12       49.91     85.46 o 
   3   3   3    25717.36    26314.19    509.79 o 
   5   3   3    18149.59    18432.81    395.95 o 
   7   3   3      801.84      795.60     76.60 o 
   9   3   3       53.01       87.57     74.48 o 
  11   3   3    15419.02    14766.64    379.55 o 
  13   3   3     4147.89     4439.88    558.12 o 
  15   3   3     1236.94     1697.45    376.77 o 
  17   3   3       13.85     -187.27    255.18 o 
  19   3   3      140.33     -403.13    268.76 o 
  21   3   3      872.84      893.68    344.10 o 
  23   3   3     2535.97     1707.41    408.61 o 
  25   3   3      646.86      347.46    380.11 o 
 -30   4   3      101.87      -12.51    547.18 o 
 -28   4   3       35.71      -18.71    346.36 o 
 -26   4   3      326.34      -20.04    325.16 o 
 -24   4   3     1151.42      965.18    313.08 o 
 -22   4   3      443.51       75.48    270.78 o 
 -20   4   3      781.32     1113.49    295.00 o 
 -18   4   3     1891.51     2076.84    580.01 o 
 -16   4   3     2120.21     2282.10    195.96 o 
 -14   4   3     2364.26     2653.21    220.77 o 
 -12   4   3      151.33      141.20    107.92 o 
 -10   4   3       25.97       18.09     89.12 o 
  -8   4   3     9557.06     9657.60    220.69 o 
  -6   4   3    18486.38    18104.88    371.70 o 
  -4   4   3       39.76       33.99     69.16 o 
  -2   4   3      460.17      628.44     76.44 o 
   0   4   3       61.94       50.39     57.00 o 
   2   4   3     1000.09      785.07    110.98 o 
   4   4   3      513.54      466.71    119.20 o 
   6   4   3     3388.34     3532.25    189.72 o 
   8   4   3     2817.79     2977.08    187.22 o 
  10   4   3     1962.14     2471.77    207.48 o 
  12   4   3      254.04        3.68    205.65 o 
  14   4   3      179.28      335.79    240.87 o 
  16   4   3      879.35      406.02    284.10 o 
  18   4   3      136.95      -62.72    290.70 o 
  20   4   3      529.43      369.56    354.88 o 
  22   4   3      651.60      240.48    354.60 o 
  24   4   3       35.73     -444.22    440.87 o 
 -27   5   3      421.80       45.41    373.93 o 
 -25   5   3     2156.99     1580.77    433.05 o 
 -23   5   3     1958.16     2490.56    403.13 o 
 -21   5   3     1380.98     1560.35    348.30 o 
 -19   5   3      526.67      -72.10    264.03 o 
 -17   5   3     5631.03     4641.23    909.88 o 
 -15   5   3     2527.06     2446.11    298.45 o 
 -13   5   3     7251.73     6522.07    348.30 o 
 -11   5   3      542.70      913.45    204.73 o 
  -9   5   3     1540.70     1964.75    143.90 o 
  -7   5   3     8492.50     8264.19    205.45 o 
  -5   5   3    11083.41    10390.91    255.69 o 
  -3   5   3     8833.27     9115.77    293.56 o 
  -1   5   3       53.19      179.05    109.48 o 
   1   5   3     4052.33     3555.57    186.11 o 
   3   5   3     4971.30     4558.29    210.26 o 
   5   5   3     8223.56     7922.41    269.05 o 
   7   5   3     4467.17     4130.71    224.02 o 
   9   5   3      136.95      -41.35    187.60 o 
  11   5   3     1552.27     1808.50    597.21 o 
  13   5   3     7116.84     6611.99    397.51 o 
  15   5   3     2119.90     1907.72    343.37 o 
  17   5   3     2370.00     2097.38    453.38 o 
  19   5   3      375.86      131.26    653.49 o 
  21   5   3     1817.75     1559.61    598.77 o 
  23   5   3      255.69     -277.26    358.24 o 
 -26   6   3        9.48     -394.75    347.47 o 
 -24   6   3      455.75      212.62    351.54 o 
 -22   6   3     2975.07     2791.36    427.78 o 
 -20   6   3       87.24     -364.56    294.66 o 
 -18   6   3       10.40      -67.22    276.37 o 
 -16   6   3       51.02     -161.61    244.24 o 
 -14   6   3      299.79      364.79    235.46 o 
 -12   6   3    17001.08    16325.12    549.75 o 
 -10   6   3       76.77      201.89    185.52 o 
  -8   6   3     1577.98     1648.75    226.12 o 
  -6   6   3      706.59      943.47    179.89 o 
  -4   6   3     4404.04     4529.59    247.17 o 
  -2   6   3     9268.62     9189.46    540.92 o 
   0   6   3       40.64      142.40    234.50 o 
   2   6   3    10431.64     9355.09    498.91 o 
   4   6   3      594.70      491.94    148.43 o 
   6   6   3     2832.08     3078.32    294.12 o 
   8   6   3     4202.56     4457.35    348.54 o 
  10   6   3       23.58     -132.78    216.76 o 
  12   6   3     3280.33     2931.35    886.43 o 
  14   6   3      925.71      446.23    293.83 o 
  16   6   3     1571.15      737.81    342.16 o 
  18   6   3       60.43     -345.50    370.52 o 
  20   6   3      114.36     -275.92    519.04 o 
  22   6   3     1151.36      845.09    437.35 o 
 -23   7   3      593.78      308.13    376.38 o 
 -21   7   3     1418.67     1553.73    869.23 o 
 -19   7   3       62.11     -209.49    313.95 o 
 -17   7   3      232.30      186.19    489.33 o 
 -15   7   3      794.72     1042.84    310.35 o 
 -13   7   3      157.02      458.26    259.90 o 
 -11   7   3     1632.47     1979.98    280.12 o 
  -9   7   3      400.07      447.12    365.83 o 
  -7   7   3      693.90      490.90    353.32 o 
  -5   7   3       36.65       34.39    300.17 o 
  -3   7   3     3696.43     2354.43    368.95 o 
  -1   7   3      576.05      275.15    275.15 o 
   1   7   3     3560.97     4261.69    536.23 o 
   3   7   3     1784.08     2406.20    411.16 o 
   5   7   3       84.29     -140.10    232.94 o 
   7   7   3     1259.57     1267.80    264.92 o 
   9   7   3       57.08     -199.88    300.17 o 
  11   7   3     1874.06     1231.03    308.37 o 
  13   7   3      608.94      410.79    464.32 o 
  15   7   3       11.84     -400.32    307.71 o 
  17   7   3       58.24      -88.81    336.51 o 
  19   7   3       19.81     -431.13    384.68 o 
 -20   8   3      420.47      -38.44    355.22 o 
 -18   8   3      201.80      170.27    340.29 o 
 -16   8   3       63.09     -156.34    459.63 o 
 -14   8   3      324.19      200.11    447.12 o 
 -12   8   3      209.67      253.27    400.22 o 
 -10   8   3       34.78       -6.25    393.97 o 
  -8   8   3      277.73      247.01    390.84 o 
  -6   8   3      185.76      356.45    384.59 o 
  -4   8   3        6.93       96.93    337.69 o 
  -2   8   3       37.47      500.28    350.19 o 
   0   8   3      153.67      279.13    235.27 o 
   2   8   3      148.74      146.96    340.81 o 
   4   8   3      286.73      137.58    375.21 o 
   6   8   3       12.76     -176.59    265.77 o 
   8   8   3       21.34       81.68    292.35 o 
  10   8   3       28.15      186.69    280.95 o 
  12   8   3       53.24      -97.21    362.70 o 
  14   8   3      194.98      154.60    332.55 o 
  16   8   3        1.58       53.81    370.47 o 
 -15   9   3      479.21      862.98    525.29 o 
 -13   9   3     1510.19     1166.27    562.81 o 
 -11   9   3      670.77      622.22    469.01 o 
  -9   9   3      123.98       12.51    447.12 o 
  -7   9   3      622.03      328.31    453.38 o 
  -5   9   3      640.13     1291.34    465.88 o 
  -3   9   3      827.22     1103.74    447.12 o 
   3   9   3      300.93       96.93    406.47 o 
   5   9   3     2961.05     4280.49    631.60 o 
   7   9   3       29.03     -150.08    428.36 o 
   9   9   3      298.90      -90.68    437.74 o 
  11   9   3      113.99       96.93    459.63 o 
 -32   0   4        7.04     -159.46    503.40 o 
 -30   0   4     5069.04     5084.06    656.61 o 
 -28   0   4      119.59      359.57    444.00 o 
 -26   0   4     2100.20     2038.63    475.26 o 
 -24   0   4     6773.58     7225.87    628.47 o 
 -22   0   4     3778.77     4039.74    453.38 o 
 -20   0   4    15277.43    14826.55    466.95 o 
 -18   0   4     3183.99     3480.46    239.50 o 
 -16   0   4     9370.58     8696.45    379.90 o 
 -14   0   4     1542.43     1691.43    147.76 o 
 -12   0   4    34356.04    32955.41    709.34 o 
 -10   0   4     7192.84     6400.42    297.04 o 
  -8   0   4      207.38      367.37     82.86 o 
  -6   0   4   102736.56   105439.36   2006.79 o 
  -4   0   4     6682.99     6756.59    177.48 o 
  -2   0   4   173659.77   180195.39   3380.38 o 
   0   0   4     5504.25     5690.97    167.64 o 
   2   0   4     1135.62     1162.30     96.60 o 
   4   0   4    91127.99    93403.84   1814.43 o 
   6   0   4    34358.35    35501.46    768.87 o 
   8   0   4    29066.62    26421.03    629.41 o 
  10   0   4     1922.89     1926.02    570.63 o 
  12   0   4     6019.38     6277.09    313.37 o 
  14   0   4      998.39     1205.30    250.14 o 
  16   0   4      333.47      336.80    254.83 o 
  18   0   4    12874.11    12644.01    567.50 o 
  20   0   4       33.33     -286.65    266.36 o 
  22   0   4     2217.00     3179.88    556.56 o 
  24   0   4       69.86     -203.24    453.38 o 
 -31   1   4     2238.37     3298.37    424.64 o 
 -29   1   4      636.70      491.85    328.63 o 
 -27   1   4     1463.47     1267.91    645.67 o 
 -25   1   4     5140.56     6257.92    427.61 o 
 -23   1   4     2014.53     2163.42    229.78 o 
 -21   1   4    15419.00    14351.20    397.29 o 
 -19   1   4    10899.13    10076.93    355.35 o 
 -17   1   4     6533.72     6433.23    192.79 o 
 -15   1   4    12066.04    11469.32    263.25 o 
 -13   1   4     6412.53     6729.27    165.68 o 
 -11   1   4    28845.12    27615.57    426.61 o 
  -9   1   4     1646.45     1721.66    100.80 o 
  -7   1   4    66908.02    67266.77   1059.76 o 
  -5   1   4    30297.98    29848.57    430.08 o 
  -3   1   4    37008.64    37140.02    522.52 o 
  -1   1   4    38568.96    39427.27    555.91 o 
   1   1   4    12256.29    12475.59    212.09 o 
   3   1   4    52647.98    52896.18    749.15 o 
   5   1   4      496.78      559.07     70.22 o 
   7   1   4    64454.70    64300.94   1040.71 o 
   9   1   4     2868.26     3298.00    153.70 o 
  11   1   4     1501.88     1709.06    140.54 o 
  13   1   4     8654.56     8655.38    406.80 o 
  15   1   4       19.00       37.24    134.02 o 
  17   1   4    15400.43    16174.83    594.89 o 
  19   1   4     1701.67     2065.46    268.57 o 
  21   1   4     1357.05     1543.23    448.69 o 
  23   1   4      357.86      403.35    500.28 o 
  25   1   4     2442.13     2538.90    640.98 o 
  27   1   4      637.64      716.02    625.35 o 
 -32   2   4       24.08     -171.97    500.28 o 
 -30   2   4       11.35      178.22    478.39 o 
 -28   2   4      509.98      838.06    331.51 o 
 -26   2   4       99.99      175.20    263.94 o 
 -24   2   4     3059.36     3923.35    389.29 o 
 -22   2   4      149.63      101.01    174.88 o 
 -20   2   4     4428.82     4633.54    257.86 o 
 -18   2   4     4706.43     4596.53    220.79 o 
 -16   2   4       12.10      -89.07    105.57 o 
 -14   2   4    13056.64    12241.68    594.13 o 
 -12   2   4     8008.54     7690.74    261.13 o 
 -10   2   4      805.79      877.87    112.19 o 
  -8   2   4     1044.13      982.91    141.97 o 
  -6   2   4     4020.01     3726.23    103.42 o 
  -4   2   4      658.94      791.94     79.43 o 
  -2   2   4     1087.58     1376.14     70.98 o 
   0   2   4     2320.22     2524.24    121.12 o 
   2   2   4     6482.28     5814.35    179.23 o 
   4   2   4    19743.61    18634.52    309.94 o 
   6   2   4     3304.56     3509.43    123.13 o 
   8   2   4      605.63      576.85     99.29 o 
  10   2   4    13490.04    13236.91    290.22 o 
  12   2   4      410.81      429.22    117.09 o 
  14   2   4     7349.12     7329.61    284.83 o 
  16   2   4      630.78      542.23    266.41 o 
  18   2   4     1389.23     1357.86    322.77 o 
  20   2   4     3441.33     4476.90    441.04 o 
  22   2   4     1024.51      886.31    358.13 o 
  24   2   4       35.85     -330.45    440.87 o 
  26   2   4       42.35     -656.61    484.64 o 
 -31   3   4      122.24      859.85    537.80 o 
 -29   3   4     1566.74     1247.57    540.92 o 
 -27   3   4     5359.77     5392.45    454.42 o 
 -25   3   4       18.68     -390.96    260.64 o 
 -23   3   4     3523.67     3681.76    362.23 o 
 -21   3   4       67.26       86.66    172.79 o 
 -19   3   4    14457.65    14213.66    389.41 o 
 -17   3   4    18565.91    18001.27    431.29 o 
 -15   3   4     2434.31     2249.32    283.28 o 
 -13   3   4     4504.67     4168.50    184.54 o 
 -11   3   4     5130.95     5027.28    185.65 o 
  -9   3   4    28673.04    26176.96    580.62 o 
  -7   3   4    41987.02    40791.46    616.03 o 
  -5   3   4    28841.95    27038.24    423.09 o 
  -3   3   4     3879.84     3817.27    222.46 o 
  -1   3   4    13009.34    12530.28    486.06 o 
   1   3   4    39428.23    36566.25    666.45 o 
   3   3   4     1998.00     2211.48    178.56 o 
   5   3   4     2058.74     2279.61    149.21 o 
   7   3   4      557.88      642.48    120.49 o 
   9   3   4    26226.65    25917.45    549.75 o 
  11   3   4    18277.68    18237.13    444.79 o 
  13   3   4      826.56     1106.68    251.93 o 
  15   3   4      648.04      625.35    276.37 o 
  17   3   4     1258.96      840.81    412.73 o 
  19   3   4     5746.16     5080.44    458.09 o 
  21   3   4     3287.87     3341.50    548.74 o 
  23   3   4      855.65      938.29    401.92 o 
  25   3   4       55.68     -619.09    412.73 o 
 -30   4   4       40.12      506.53    550.30 o 
 -28   4   4     2116.99     2441.50    758.23 o 
 -26   4   4     1890.56     2212.09    387.90 o 
 -24   4   4     1268.42     1027.32    325.97 o 
 -22   4   4      617.21      467.45    273.49 o 
 -20   4   4     3548.10     3261.64    347.80 o 
 -18   4   4     9279.65     9693.94    521.53 o 
 -16   4   4      130.45      229.22    137.89 o 
 -14   4   4      936.28     1180.63    211.81 o 
 -12   4   4      198.67      205.84    109.92 o 
 -10   4   4     4789.26     4695.79    186.46 o 
  -8   4   4    70438.75    68384.38   1480.51 o 
  -6   4   4    22694.93    21607.94    367.23 o 
  -4   4   4     3157.33     2971.97    117.59 o 
  -2   4   4      997.41     1127.60     86.32 o 
   0   4   4    21659.88    21415.51    453.92 o 
   2   4   4     9491.69     8413.95    257.67 o 
   4   4   4     6498.10     6213.46    227.88 o 
   6   4   4      375.33      131.19    111.21 o 
   8   4   4     1633.87     1690.66    167.11 o 
  10   4   4    13516.43    12731.02    364.27 o 
  12   4   4       24.14      -61.95    214.15 o 
  14   4   4     1701.05     1645.67    572.19 o 
  16   4   4      158.12     -170.10    263.37 o 
  18   4   4     4040.70     3240.34    416.02 o 
  20   4   4     2929.98     3553.98    861.41 o 
  22   4   4      959.75      559.68    393.31 o 
  24   4   4      117.80       -9.25    405.16 o 
 -29   5   4       98.35     -606.75    478.39 o 
 -27   5   4     2214.06     2696.82    476.83 o 
 -25   5   4      975.02     1030.95    372.42 o 
 -23   5   4      104.93      -90.74    298.38 o 
 -21   5   4      453.42      651.20    305.92 o 
 -19   5   4    10788.41     9999.42    487.48 o 
 -17   5   4     3501.97     3498.88    350.30 o 
 -15   5   4     4032.90     4320.69    352.60 o 
 -13   5   4     1728.71     1815.07    255.01 o 
 -11   5   4      338.65      382.98    122.22 o 
  -9   5   4    31035.48    30580.40    582.84 o 
  -7   5   4     3136.96     3244.14    155.13 o 
  -5   5   4    13650.53    13240.29    301.77 o 
  -3   5   4     5813.16     5334.89    275.94 o 
  -1   5   4     1957.46     1986.10    164.68 o 
   1   5   4    34717.85    33473.34    663.26 o 
   3   5   4      371.93      481.04    127.61 o 
   5   5   4    10167.49     9665.90    308.28 o 
   7   5   4       20.85      -95.23    124.92 o 
   9   5   4     6353.95     5589.82    348.87 o 
  11   5   4     4284.18     4334.25    595.64 o 
  13   5   4     4041.95     2912.52    358.86 o 
  15   5   4       26.55      116.94    284.80 o 
  17   5   4      151.34     -455.56    303.71 o 
  19   5   4     5419.31     5981.27   1614.96 o 
  21   5   4       30.13     -544.94    363.29 o 
  23   5   4     2072.26     2498.20    572.19 o 
 -26   6   4      138.43      140.59    365.02 o 
 -24   6   4      222.46       47.35    347.04 o 
 -22   6   4      836.37      523.43    372.08 o 
 -20   6   4      888.11      147.94    304.89 o 
 -18   6   4     1466.86     1784.26    327.87 o 
 -16   6   4     1064.69     1072.26    386.15 o 
 -14   6   4       91.33      138.81    218.61 o 
 -12   6   4     2212.09     2684.61    283.92 o 
 -10   6   4      173.99      472.03    190.76 o 
  -8   6   4     1714.65     1674.13    216.89 o 
  -6   6   4     4270.02     4414.94    309.55 o 
  -4   6   4       28.05     -212.96    141.98 o 
  -2   6   4     3583.64     3251.80    378.33 o 
   0   6   4      663.37      682.87    148.63 o 
   2   6   4       70.24      188.44    131.08 o 
   4   6   4     1368.09     1579.51    189.85 o 
   6   6   4        8.18      319.97    206.41 o 
   8   6   4     3439.83     3650.84    479.95 o 
  10   6   4      902.55      759.46    274.46 o 
  12   6   4      560.45      172.96    271.70 o 
  14   6   4      397.15      293.57    304.72 o 
  16   6   4      928.03      655.88    345.88 o 
  18   6   4       18.09       56.31    353.98 o 
  20   6   4      135.31      -60.97    395.76 o 
 -23   7   4        8.58     -391.53    353.56 o 
 -21   7   4     2975.18     3185.84    678.50 o 
 -19   7   4     1186.24     1125.70    600.33 o 
 -17   7   4     1048.93     1117.07    323.85 o 
 -15   7   4      155.60      252.57    253.75 o 
 -13   7   4     1008.46     1268.42    277.79 o 
 -11   7   4    11867.77    12147.35    750.42 o 
  -9   7   4     1365.48     2254.37    431.49 o 
  -7   7   4      542.38      494.02    328.31 o 
  -5   7   4     1053.20     1582.13    381.46 o 
  -3   7   4     3480.91     3974.07    453.38 o 
  -1   7   4     1665.40     2032.37    384.59 o 
   1   7   4     2956.21     3280.86    473.70 o 
   3   7   4     1247.91     1683.28    257.68 o 
   5   7   4      758.84      501.06    226.72 o 
   7   7   4     4418.87     4204.57    364.50 o 
   9   7   4     2215.08     2339.53    330.32 o 
  11   7   4      293.17      395.33    287.59 o 
  13   7   4     1133.26      813.96    342.16 o 
  15   7   4        7.80     -316.09    316.96 o 
  17   7   4     1717.70     1524.84    413.80 o 
 -20   8   4      303.66     -299.45    645.67 o 
 -18   8   4       37.77     -265.77    456.50 o 
 -16   8   4     1161.40     1400.78    531.54 o 
 -14   8   4      112.43     -156.34    425.24 o 
 -12   8   4       81.24      106.31    409.60 o 
 -10   8   4     3452.76     4371.17    584.70 o 
  -8   8   4      327.51        9.38    384.59 o 
  -6   8   4      252.49      665.99    393.97 o 
  -4   8   4      261.23      453.38    365.83 o 
  -2   8   4     2026.04     1851.02    425.24 o 
   0   8   4       17.24     -159.46    303.29 o 
   2   8   4      205.31        9.38    331.43 o 
   4   8   4      381.19      360.07    243.40 o 
   6   8   4      119.02      183.97    247.10 o 
   8   8   4     1343.52     1827.68    327.55 o 
  10   8   4       17.74      -86.37    280.71 o 
  12   8   4      956.94      583.64    423.67 o 
  14   8   4       25.89     -440.59    319.12 o 
 -15   9   4      703.61     1228.80    572.19 o 
 -13   9   4        0.30     -184.48    475.26 o 
 -11   9   4     1007.36     1585.25    531.54 o 
  -9   9   4      401.17      175.10    459.63 o 
  -7   9   4      979.35     1363.25    528.42 o 
  -5   9   4      231.49      490.90    434.62 o 
  -3   9   4      403.27      531.54    431.49 o 
   3   9   4       71.48      -28.14    403.35 o 
   5   9   4      449.70      434.62    456.50 o 
   7   9   4     2029.27     2723.38    600.33 o 
   9   9   4        3.08      -37.52    450.25 o 
 -33   1   5     1046.52     1383.24    418.97 o 
 -31   1   5     1438.48     1819.08    387.98 o 
 -29   1   5      411.29      564.02    319.47 o 
 -27   1   5      255.75      162.59    271.94 o 
 -25   1   5     4901.72     5128.77    390.14 o 
 -23   1   5     4042.04     4070.27    322.62 o 
 -21   1   5     4457.58     4367.93    268.29 o 
 -19   1   5      225.72      144.01    128.30 o 
 -17   1   5      583.94      527.22     96.85 o 
 -15   1   5    12495.05    12856.25    257.85 o 
 -13   1   5    35915.31    35061.21    533.79 o 
 -11   1   5     1601.74     1577.96    132.16 o 
  -9   1   5      232.15      224.05     48.49 o 
  -7   1   5      522.09      582.53     51.99 o 
  -5   1   5    73046.83    73791.48   1010.43 o 
  -3   1   5    59115.51    60694.79    838.22 o 
  -1   1   5     4603.61     4601.02    113.64 o 
   1   1   5    13957.12    14108.31    244.78 o 
   3   1   5     7138.98     7078.06    161.43 o 
   5   1   5     4143.82     3915.35    131.57 o 
   7   1   5    28502.96    28630.71    484.25 o 
   9   1   5     3283.00     3639.53    211.66 o 
  11   1   5     3794.25     3677.62    182.43 o 
  13   1   5     7686.28     7135.84    348.86 o 
  15   1   5     4537.15     4759.72    287.72 o 
  17   1   5     4874.46     5074.89    456.78 o 
  19   1   5      122.11      -70.55    299.09 o 
  21   1   5     1269.51      734.56    470.57 o 
  23   1   5     2160.51     3007.91    628.47 o 
  25   1   5      712.96      759.80    587.83 o 
 -32   2   5     1034.84     1097.48    575.32 o 
 -30   2   5     1262.32      994.30    525.29 o 
 -28   2   5        0.33      240.10    302.68 o 
 -26   2   5     3347.55     3352.74    397.09 o 
 -24   2   5     5858.89     6063.78    541.93 o 
 -22   2   5     5010.85     5010.09    282.08 o 
 -20   2   5      309.34      384.97    152.29 o 
 -18   2   5     2214.74     2336.91    188.62 o 
 -16   2   5    10791.69    10533.66    297.20 o 
 -14   2   5    19723.32    19802.27    516.05 o 
 -12   2   5     7851.58     7532.22    258.31 o 
 -10   2   5     2058.48     2571.57    188.26 o 
  -8   2   5    17308.52    16923.81    282.05 o 
  -6   2   5    17854.23    18261.55    326.71 o 
  -4   2   5    24633.92    24962.64    381.67 o 
  -2   2   5     9319.89     9653.11    183.17 o 
   0   2   5    24447.32    23603.99    452.25 o 
   2   2   5    18532.67    19246.79    314.79 o 
   4   2   5    11127.53    10683.06    213.35 o 
   6   2   5     1789.25     1944.48    109.65 o 
   8   2   5     2436.19     2502.71    130.59 o 
  10   2   5     6063.63     5931.04    196.35 o 
  12   2   5     5005.95     4543.90    193.36 o 
  14   2   5     7529.74     7357.23    303.44 o 
  16   2   5      996.76     1051.38    305.20 o 
  18   2   5     1241.59     1200.63    330.09 o 
  20   2   5      724.90      678.92    395.53 o 
  22   2   5     1147.03      604.51    383.59 o 
  24   2   5      166.07     -164.55    401.73 o 
 -31   3   5     1381.21      368.95    512.78 o 
 -29   3   5      774.85      584.70    469.01 o 
 -27   3   5       49.37      -90.61    285.80 o 
 -25   3   5      704.96      607.53    220.45 o 
 -23   3   5     8142.54     8075.50    327.44 o 
 -21   3   5     2394.47     2603.19    235.86 o 
 -19   3   5      701.70      610.83    168.46 o 
 -17   3   5      761.55      902.64    153.70 o 
 -15   3   5     3264.65     3426.73    255.77 o 
 -13   3   5     9531.95     9325.44    261.57 o 
 -11   3   5     8435.93     8173.89    277.18 o 
  -9   3   5      677.85      681.89     64.25 o 
  -7   3   5     4051.71     3789.52    179.64 o 
  -5   3   5     2003.58     1912.08    185.49 o 
  -3   3   5    48272.12    47946.16    816.14 o 
  -1   3   5     2130.97     2047.04    133.51 o 
   1   3   5     2070.09     2278.34    346.87 o 
   3   3   5     3652.70     3311.85    167.88 o 
   5   3   5    25893.68    26972.00    550.16 o 
   7   3   5       54.29     -155.62    103.75 o 
   9   3   5      689.40      721.72    138.87 o 
  11   3   5      355.37      417.58    178.68 o 
  13   3   5     9184.01     8900.95    436.94 o 
  15   3   5     8040.40     8919.27    556.56 o 
  17   3   5      200.88     -289.83    289.00 o 
  19   3   5     1645.27     1155.69    386.15 o 
  21   3   5       61.12     -505.09    336.73 o 
  23   3   5      962.45      318.01    717.58 o 
 -30   4   5        0.86     -473.93    315.95 o 
 -28   4   5      152.53      304.86    330.09 o 
 -26   4   5      341.95      308.90    308.13 o 
 -24   4   5       36.50     -333.09    263.07 o 
 -22   4   5      603.96      990.38    295.00 o 
 -20   4   5      188.83       42.10    173.24 o 
 -18   4   5      740.99      764.17    168.27 o 
 -16   4   5     7697.87     7199.75    264.06 o 
 -14   4   5       78.41       -5.61    122.30 o 
 -12   4   5     4274.33     3959.87    252.45 o 
 -10   4   5       50.69      -16.54    104.37 o 
  -8   4   5     1652.94     1913.72    121.45 o 
  -6   4   5     2761.23     2733.25    132.68 o 
  -4   4   5       11.89      -15.86     71.78 o 
  -2   4   5     1183.22     1273.66    110.12 o 
   0   4   5     1706.38     1785.77    148.33 o 
   2   4   5      947.43     1226.25    193.22 o 
   4   4   5     4179.46     4177.14    204.56 o 
   6   4   5     2716.77     2905.97    192.13 o 
   8   4   5      226.98      329.34    139.36 o 
  10   4   5      249.85      236.27    148.11 o 
  12   4   5      861.90     1086.96    279.85 o 
  14   4   5        7.01      -92.49    247.36 o 
  16   4   5       31.02       98.55    307.30 o 
  18   4   5      343.07     -203.04    326.06 o 
  20   4   5      152.65     -477.87    436.18 o 
  22   4   5      287.20     -129.21    385.95 o 
 -29   5   5      225.86     -182.45    372.54 o 
 -27   5   5      535.81      234.26    359.03 o 
 -25   5   5     1502.20     1689.21    377.76 o 
 -23   5   5     2749.77     2876.53    858.29 o 
 -21   5   5     1554.62     1600.63    454.94 o 
 -19   5   5       40.41     -250.14    236.57 o 
 -17   5   5       66.06     -342.38    228.25 o 
 -15   5   5    19663.30    17960.51    594.14 o 
 -13   5   5     1078.03     1220.31    159.17 o 
 -11   5   5     7927.18     7644.40    251.75 o 
  -9   5   5      760.79      820.43    209.49 o 
  -7   5   5     7052.38     6695.91    207.62 o 
  -5   5   5     2496.86     2883.89    300.12 o 
  -3   5   5    12590.11    12168.50   1016.19 o 
  -1   5   5     1039.95     1311.76    155.83 o 
   1   5   5      745.18      843.33    143.27 o 
   3   5   5    10431.45    10499.65    322.82 o 
   5   5   5     8823.67     8491.72    298.63 o 
   7   5   5     2477.77     2518.26    210.93 o 
   9   5   5       37.96     -237.44    208.82 o 
  11   5   5       65.70       14.02    230.64 o 
  13   5   5     4562.68     5462.04    439.71 o 
  15   5   5     1744.78     2010.39    784.81 o 
  17   5   5      763.87      331.75    347.10 o 
  19   5   5      364.80      -89.54    492.46 o 
  21   5   5      332.88     -239.57    389.05 o 
 -26   6   5      163.92      307.72    366.68 o 
 -24   6   5     1827.72     2416.46    422.66 o 
 -22   6   5     1127.82      633.91    344.71 o 
 -20   6   5       62.58     -389.58    259.72 o 
 -18   6   5      125.70      120.39    348.63 o 
 -16   6   5      670.22      886.45    275.09 o 
 -14   6   5     4455.07     5339.16    386.96 o 
 -12   6   5    10576.81    10681.88    435.83 o 
 -10   6   5     3414.65     3702.78    442.43 o 
  -8   6   5     3043.26     2942.25    265.77 o 
  -6   6   5     4330.30     5005.90    328.31 o 
  -4   6   5      998.23     1201.23    200.29 o 
  -2   6   5      140.99      261.39    184.60 o 
   0   6   5      434.11      352.85    145.63 o 
   2   6   5     7835.49     7554.26    290.65 o 
   4   6   5     4182.57     4115.86    396.01 o 
   6   6   5      156.27      579.99    234.37 o 
   8   6   5       10.77      119.38    237.35 o 
  10   6   5      488.18      457.15    264.62 o 
  12   6   5     1195.88     1473.19    327.21 o 
  14   6   5     2968.19     2661.16    751.98 o 
  16   6   5       11.67     -318.34    323.62 o 
  18   6   5      292.29     -357.20    357.17 o 
  20   6   5        6.32     -205.35    420.55 o 
 -25   7   5      125.22      497.75    408.95 o 
 -23   7   5      342.47       80.08    376.57 o 
 -21   7   5      496.45      688.60    367.39 o 
 -19   7   5      209.64      569.99    331.43 o 
 -17   7   5      284.83      449.18    286.24 o 
 -15   7   5     2479.02     2987.44    351.35 o 
 -13   7   5       35.56     -450.25    350.19 o 
 -11   7   5      739.03     1106.86    422.11 o 
  -9   7   5       82.36      259.52    365.83 o 
  -7   7   5       47.47        0.00    325.18 o 
  -3   7   5      603.81      847.34    331.43 o 
  -1   7   5      580.16      528.42    315.80 o 
   1   7   5     1733.37     2147.60    372.06 o 
   3   7   5     6074.40     5843.28    356.00 o 
   5   7   5     1157.62     1505.25    274.70 o 
   7   7   5       96.65       29.63    244.91 o 
   9   7   5        9.41     -163.99    255.40 o 
  11   7   5       34.72     -394.20    262.80 o 
  13   7   5     1523.97     1331.14    408.04 o 
  15   7   5      530.30       97.63    338.76 o 
  17   7   5      230.29      393.68    378.72 o 
 -20   8   5      135.79     -171.97    515.91 o 
 -18   8   5     1509.93     1610.27    575.32 o 
 -16   8   5      889.20     1463.31    547.18 o 
 -14   8   5       18.31       56.28    422.11 o 
 -12   8   5     1991.43     1985.47    515.91 o 
 -10   8   5     2685.15     3017.29    544.05 o 
  -8   8   5       10.19     -425.24    356.45 o 
  -6   8   5       31.29      328.31    390.84 o 
  -4   8   5       53.52      -59.41    340.81 o 
   0   8   5      303.93     -265.77    328.31 o 
   2   8   5       24.81       36.05    231.25 o 
   4   8   5       62.55     -276.88    235.05 o 
   6   8   5      771.49      576.28    384.59 o 
   8   8   5      262.00       18.70    286.00 o 
  10   8   5      418.58      475.96    308.37 o 
  12   8   5       15.38     -293.39    364.26 o 
  14   8   5       36.57     -483.43    322.29 o 
 -15   9   5       32.32     -256.39    472.14 o 
 -13   9   5     1187.13     1413.28    587.83 o 
 -11   9   5      163.03      315.80    506.53 o 
  -9   9   5      199.98       46.90    465.88 o 
  -7   9   5       73.94       28.14    444.00 o 
  -5   9   5      213.22      453.38    437.74 o 
  -3   9   5     1907.76     2126.18    525.29 o 
   3   9   5       18.94      -96.93    412.73 o 
   5   9   5     1582.91      853.60    525.29 o 
   7   9   5      382.56      972.41    528.42 o 
   9   9   5      104.41      131.62    314.59 o 
 -34   0   6       44.35     -128.20    500.28 o 
 -32   0   6       20.02     -400.22    444.00 o 
 -30   0   6     4174.64     4905.84    628.47 o 
 -28   0   6     7927.76     8836.14    650.36 o 
 -26   0   6     1195.49     1147.51    400.22 o 
 -24   0   6       59.14     -272.03    272.03 o 
 -22   0   6      758.29      397.09    293.91 o 
 -20   0   6    26952.46    25724.54    650.98 o 
 -18   0   6    36880.66    34727.95    793.72 o 
 -16   0   6      349.62      348.95    121.98 o 
 -14   0   6     2304.73     2254.37    234.50 o 
 -12   0   6    20629.96    20846.92    506.53 o 
 -10   0   6   121087.69   123485.50   2370.23 o 
  -8   0   6    46741.72    45604.70    930.20 o 
  -6   0   6    36801.11    37501.49    768.23 o 
  -4   0   6    39628.32    40055.34    811.98 o 
  -2   0   6     1947.67     2106.12    118.41 o 
   0   0   6   291856.22   302502.81   5666.71 o 
   2   0   6    22349.93    23581.58    536.24 o 
   4   0   6     3013.85     2935.27    172.04 o 
   6   0   6      199.78      276.64    113.08 o 
   8   0   6    54887.21    56196.55   1202.12 o 
  10   0   6    46271.48    43866.45   2098.04 o 
  12   0   6      218.59      403.35    262.65 o 
  14   0   6    35684.55    33475.48   1344.49 o 
  16   0   6     1497.77     1133.74    275.94 o 
  18   0   6     9591.64    10865.08    493.07 o 
  20   0   6     1582.66     1659.77    355.22 o 
 -33   1   6      285.09      442.43    380.28 o 
 -31   1   6       23.07      -48.46    316.16 o 
 -29   1   6     3920.12     3774.86    489.33 o 
 -27   1   6     3071.45     3375.36    575.32 o 
 -25   1   6      318.21      -28.56    232.62 o 
 -23   1   6       65.37     -102.48    159.77 o 
 -21   1   6      105.13       76.37    145.38 o 
 -19   1   6    17497.42    16487.94    402.96 o 
 -17   1   6     1722.53     1729.95    115.19 o 
 -15   1   6      310.68      359.21     79.02 o 
 -13   1   6    16904.68    16086.17    409.77 o 
 -11   1   6    14780.25    14603.65    258.86 o 
  -9   1   6    33945.62    31733.41    475.57 o 
  -7   1   6     4979.81     5714.05    131.68 o 
  -5   1   6      251.73      259.36     81.64 o 
  -3   1   6      238.62      363.79     52.62 o 
  -1   1   6    24239.23    23755.21    369.07 o 
   1   1   6    23095.79    23235.74    371.93 o 
   3   1   6     9246.20     9689.99    205.40 o 
   5   1   6    27341.50    28001.74    459.15 o 
   7   1   6      585.83      656.55    101.72 o 
   9   1   6    42056.74    42725.42    683.73 o 
  11   1   6     3916.13     4043.74    273.75 o 
  13   1   6      317.16      -15.39    140.91 o 
  15   1   6       35.57     -132.09    149.14 o 
  17   1   6      326.10      482.49    224.83 o 
  19   1   6    10521.47    11859.49    564.14 o 
  21   1   6        2.47     -463.98    309.32 o 
  23   1   6       29.96     -459.63    484.64 o 
 -32   2   6     1094.33     1034.95    534.67 o 
 -30   2   6       22.98     -262.92    310.49 o 
 -28   2   6     1691.87     1835.48    329.43 o 
 -26   2   6      904.65      664.60    334.56 o 
 -24   2   6      982.28     1375.82    220.76 o 
 -22   2   6     3813.96     3869.79    251.89 o 
 -20   2   6      188.34      202.43    148.17 o 
 -18   2   6     6519.11     6579.94    373.34 o 
 -16   2   6    12272.24    11975.76    314.79 o 
 -14   2   6     2385.38     2900.29    203.00 o 
 -12   2   6    10874.67    11074.33    377.20 o 
 -10   2   6    25888.33    24083.71    385.28 o 
  -8   2   6      670.45      768.04     69.95 o 
  -6   2   6      717.91      723.41     64.73 o 
  -4   2   6     8064.30     8804.12    190.00 o 
  -2   2   6     1711.12     1718.32     81.51 o 
   0   2   6      959.14      741.89     64.18 o 
   2   2   6     5186.26     4982.49    133.86 o 
   4   2   6      464.56      494.35     74.23 o 
   6   2   6     6474.80     5872.47    172.47 o 
   8   2   6     4273.38     4201.02    163.19 o 
  10   2   6       66.88      161.99    109.91 o 
  12   2   6     4404.76     4787.70    289.47 o 
  14   2   6       58.04      -55.00    210.47 o 
  16   2   6     1581.93     1642.56    331.62 o 
  18   2   6     4479.85     5269.58    457.60 o 
  20   2   6     1406.97     1027.24    392.32 o 
  22   2   6     1144.76      940.19    856.72 o 
  24   2   6      777.21      839.38    423.71 o 
 -31   3   6     1741.71     1791.62    572.19 o 
 -29   3   6      191.36     -287.66    431.49 o 
 -27   3   6     1176.19     1193.19    309.32 o 
 -25   3   6     7383.86     6769.15    324.24 o 
 -23   3   6     4602.79     4543.58    407.44 o 
 -21   3   6      489.66      265.46    166.46 o 
 -19   3   6      835.90      888.48    167.31 o 
 -17   3   6    10489.91    10380.74    371.44 o 
 -15   3   6    12076.33    11838.00    351.59 o 
 -13   3   6    12160.52    11455.30    353.34 o 
 -11   3   6     1800.24     2196.07    203.88 o 
  -9   3   6      992.48     1106.81     83.93 o 
  -7   3   6    76343.02    75260.38   1063.49 o 
  -5   3   6     2760.24     2656.41    124.11 o 
  -3   3   6    13830.08    12265.50    731.24 o 
  -1   3   6     2868.05     2867.20    155.44 o 
   1   3   6     3416.75     3547.71    173.26 o 
   3   3   6    26608.36    25470.73    526.70 o 
   5   3   6     4835.72     4772.65    208.38 o 
   7   3   6      136.24      415.01    132.12 o 
   9   3   6      395.94      475.50    141.76 o 
  11   3   6     8914.00     8958.40    369.30 o 
  13   3   6     5081.24     6215.95    430.02 o 
  15   3   6     1066.17     1714.11    335.87 o 
  17   3   6      219.67       36.78    321.68 o 
  19   3   6      110.20     -433.59    330.56 o 
  21   3   6     6861.66     7047.35    930.20 o 
  23   3   6       38.84     -389.70    747.29 o 
 -30   4   6     1358.20      905.60    515.91 o 
 -28   4   6      745.67      350.03    484.64 o 
 -26   4   6     5475.92     5412.43    680.06 o 
 -24   4   6       40.27      126.54    273.49 o 
 -22   4   6     3919.12     4538.22    395.29 o 
 -20   4   6     2312.62     2643.63    234.16 o 
 -18   4   6    11326.38    11159.91    340.97 o 
 -16   4   6    13286.16    13795.18    371.29 o 
 -14   4   6     7071.73     6675.23    244.17 o 
 -12   4   6    20326.51    18605.36   1317.92 o 
 -10   4   6     1990.91     2324.18    235.59 o 
  -8   4   6    16953.24    17341.64    319.71 o 
  -6   4   6    10452.08    11079.33    236.94 o 
  -4   4   6    33414.79    33300.05    610.63 o 
  -2   4   6    24642.18    24254.21    605.10 o 
   0   4   6      263.95      158.58    109.37 o 
   2   4   6    16702.21    16589.12    403.76 o 
   4   4   6     1017.74     1021.89    150.28 o 
   6   4   6    31343.43    30263.26   1270.47 o 
   8   4   6     2298.76     2334.99    330.74 o 
  10   4   6     3288.45     3094.89    237.03 o 
  12   4   6     1330.91     1740.72    311.53 o 
  14   4   6     1447.43     1023.82    325.66 o 
  16   4   6     3951.17     3856.20    433.50 o 
  18   4   6      986.50      821.42    361.48 o 
  20   4   6      129.48     -509.14    339.43 o 
  22   4   6      261.04      104.68    711.33 o 
 -29   5   6       45.91      181.77    372.50 o 
 -27   5   6       94.87     -114.78    343.54 o 
 -25   5   6     3535.33     4201.29    444.38 o 
 -23   5   6       84.67       -9.38    291.84 o 
 -21   5   6       17.50      291.43    276.67 o 
 -19   5   6     1257.22     1403.47    409.60 o 
 -17   5   6      143.41     -114.39    226.42 o 
 -15   5   6     5593.53     5919.26    252.61 o 
 -13   5   6     1469.23     1411.71    159.75 o 
 -11   5   6       49.19      128.82    187.60 o 
  -9   5   6      980.49     1170.18    159.14 o 
  -7   5   6    26462.57    25504.48    442.94 o 
  -5   5   6      114.47      165.99    113.06 o 
  -3   5   6      276.71      368.48    161.35 o 
  -1   5   6      241.08      131.98    123.30 o 
   1   5   6       62.89      -64.83    123.91 o 
   3   5   6    15600.80    14912.81    401.70 o 
   5   5   6      225.15      172.97    152.32 o 
   7   5   6     7948.68     7692.27    306.33 o 
   9   5   6       30.46      221.08    239.50 o 
  11   5   6     1001.22     1064.56    296.17 o 
  13   5   6     2291.09     2596.07    372.39 o 
  15   5   6      723.68     1191.57    362.51 o 
  17   5   6      614.89      -40.40    348.09 o 
  19   5   6       89.38     -376.61    360.56 o 
  21   5   6      508.95      179.76    432.92 o 
 -28   6   6      839.81      698.08    407.16 o 
 -26   6   6      525.25      728.36    369.73 o 
 -24   6   6      267.43      131.89    537.80 o 
 -22   6   6        3.11     -311.95    305.01 o 
 -20   6   6     1332.99     1546.33    337.93 o 
 -18   6   6        5.30      -99.81    261.08 o 
 -16   6   6      357.39      275.23    258.65 o 
 -14   6   6     2029.54     1859.23    280.91 o 
 -12   6   6     1392.12     1672.77    250.80 o 
 -10   6   6     7197.97     6159.66    359.57 o 
  -8   6   6     3347.23     3758.33    347.07 o 
  -6   6   6      845.78     1000.55    250.14 o 
  -4   6   6     3839.62     3821.93    271.46 o 
  -2   6   6      379.67      463.89    194.52 o 
   0   6   6     2078.87     2230.17    210.07 o 
   2   6   6      820.64      411.63    195.04 o 
   4   6   6     1239.58     1394.15    200.25 o 
   6   6   6     1303.34     1358.31    434.62 o 
   8   6   6     1253.74     1161.80    354.88 o 
  10   6   6     1673.81     1525.13    326.74 o 
  12   6   6      432.99      237.36    364.26 o 
  14   6   6      293.64        5.16    339.24 o 
  16   6   6      191.67      287.34    389.28 o 
  18   6   6     1469.12      924.61    437.61 o 
 -25   7   6       57.35      185.20    394.54 o 
 -23   7   6      123.48      134.56    667.56 o 
 -21   7   6      277.47       57.07    317.80 o 
 -19   7   6     4555.57     4663.59    463.00 o 
 -17   7   6      206.34      508.36    345.50 o 
 -15   7   6      214.72      118.82    412.73 o 
 -13   7   6      495.58      716.02    428.36 o 
 -11   7   6      893.45     1244.44    437.74 o 
  -9   7   6     7035.51     7219.62    619.09 o 
  -5   7   6       47.35      447.12    265.77 o 
  -3   7   6     1661.26     1641.53    381.46 o 
  -1   7   6     5011.02     4758.13    589.39 o 
   1   7   6     6306.24     5610.23    532.63 o 
   3   7   6      446.72      596.39    315.80 o 
   5   7   6      101.83       56.65    256.39 o 
   7   7   6       31.53     -353.69    235.79 o 
   9   7   6     2611.26     2357.71    623.78 o 
  11   7   6       11.22     -388.12    280.21 o 
  13   7   6      217.66     -108.63    318.30 o 
  15   7   6      625.53       93.07    380.20 o 
 -20   8   6     1655.82     2429.47    637.85 o 
 -18   8   6     1803.91     2939.13    631.60 o 
 -16   8   6      263.71     -125.07    465.88 o 
 -14   8   6     1217.97     1397.65    512.78 o 
 -12   8   6      312.23      109.44    431.49 o 
 -10   8   6     6632.04     8095.10    694.13 o 
  -8   8   6     1385.18     2163.70    522.16 o 
  -6   8   6      761.49     1106.86    440.87 o 
   0   8   6     3318.68     4261.73    559.68 o 
   2   8   6       25.54     -168.98    242.66 o 
   4   8   6      736.31      270.16    263.55 o 
   6   8   6        3.18     -336.18    325.18 o 
   8   8   6     1703.16     1447.18    350.53 o 
  10   8   6      637.35      565.92    313.88 o 
  12   8   6       78.30     -115.63    364.26 o 
 -15   9   6      315.04      134.45    512.78 o 
 -13   9   6      245.70      431.49    537.80 o 
 -11   9   6        9.45       56.28    444.00 o 
  -9   9   6       87.09      -96.93    465.88 o 
  -7   9   6        2.47       68.79    453.38 o 
  -5   9   6      454.13     1081.85    484.64 o 
  -3   9   6      168.92       -6.25    415.86 o 
   3   9   6      132.52     -253.27    450.25 o 
   5   9   6      194.34      259.52    509.66 o 
   7   9   6       13.87     -712.89    475.26 o 
 -33   1   7     1111.49     1176.16    382.47 o 
 -31   1   7     1714.00     1641.76    369.93 o 
 -29   1   7        8.43      253.51    287.19 o 
 -27   1   7     2768.68     2196.71    330.40 o 
 -25   1   7       90.10      -96.29    232.02 o 
 -23   1   7     2241.54     1841.35    201.95 o 
 -21   1   7     3603.58     3783.99    228.72 o 
 -19   1   7       19.05     -168.69    112.46 o 
 -17   1   7     3995.43     3900.33    144.55 o 
 -15   1   7      174.29      298.60    123.81 o 
 -13   1   7      717.15      706.06     77.77 o 
 -11   1   7    59436.63    59910.44    855.13 o 
  -9   1   7     9726.16     9915.36    195.35 o 
  -7   1   7     7798.11     7789.84    163.77 o 
  -5   1   7      150.94      181.56     52.77 o 
  -3   1   7    22689.73    22371.41    354.49 o 
  -1   1   7      417.57      389.18     62.88 o 
   1   1   7      704.83      728.18     97.87 o 
   3   1   7      287.56      227.15     74.13 o 
   5   1   7     7107.10     7639.39    200.87 o 
   7   1   7     2035.95     2284.06    146.22 o 
   9   1   7     2031.37     2379.66    163.63 o 
  11   1   7     1821.41     1923.22    184.13 o 
  13   1   7      188.08      -70.27    153.89 o 
  15   1   7     1495.75     1613.63    243.07 o 
  17   1   7     5122.61     5376.30    506.70 o 
  19   1   7      255.75      377.97    336.52 o 
  21   1   7      655.85      -96.55    562.81 o 
  23   1   7      428.29      -65.66    556.56 o 
 -32   2   7     1550.03     2378.72    764.49 o 
 -30   2   7     2314.43     2258.50    495.59 o 
 -28   2   7       11.61       89.30    267.80 o 
 -26   2   7     2312.70     2580.59    325.79 o 
 -24   2   7     7766.37     7605.04    316.51 o 
 -22   2   7    17040.51    16252.17    431.80 o 
 -20   2   7     6137.67     5584.84    248.29 o 
 -18   2   7     5923.34     5603.92    328.15 o 
 -16   2   7    27184.03    25262.18    653.49 o 
 -14   2   7    34430.15    35411.02    653.86 o 
 -12   2   7    33079.44    33588.76    520.12 o 
 -10   2   7       49.85       64.80     56.40 o 
  -8   2   7    58966.51    61231.07    870.86 o 
  -6   2   7    31842.10    31071.58    473.20 o 
  -4   2   7    28182.21    27985.28    433.01 o 
  -2   2   7     4440.51     4615.89    128.08 o 
   0   2   7     5093.52     5115.37    138.21 o 
   2   2   7    45383.99    44334.45    664.37 o 
   4   2   7    52973.76    53746.54    798.31 o 
   6   2   7    14492.75    14367.54    296.42 o 
   8   2   7      522.91      668.08    116.65 o 
  10   2   7    17752.39    17626.88   1188.16 o 
  12   2   7     3222.23     3715.95    270.14 o 
  14   2   7    15231.27    15352.09   1508.63 o 
  16   2   7       52.62      -70.66    293.95 o 
  18   2   7      112.31     -211.81    319.47 o 
  20   2   7     1078.41      728.51    407.70 o 
  22   2   7     1714.81     1317.86    436.65 o 
 -33   3   7      146.85      -25.01    512.78 o 
 -31   3   7      251.78     -393.97    422.11 o 
 -29   3   7      724.92      256.39    453.38 o 
 -27   3   7      299.04      255.33    227.14 o 
 -25   3   7      109.33      284.92    211.54 o 
 -23   3   7     4671.92     4762.22    420.13 o 
 -21   3   7       95.01     -131.68    158.37 o 
 -19   3   7      352.23      309.86    150.28 o 
 -17   3   7       82.29      -32.84    131.34 o 
 -15   3   7      766.22      828.41    166.78 o 
 -13   3   7     6245.68     5795.06    251.76 o 
 -11   3   7     4728.99     4439.36    154.62 o 
  -9   3   7     5660.59     6302.25    162.87 o 
  -7   3   7      682.67      857.38     85.73 o 
  -5   3   7      620.48      739.77     79.31 o 
  -3   3   7       56.69       11.30     70.52 o 
  -1   3   7    17296.76    18926.20    326.74 o 
   1   3   7      552.88      624.60    121.20 o 
   3   3   7     8451.17     8494.76    270.87 o 
   5   3   7     1442.64     1556.99    168.47 o 
   7   3   7     2559.12     2848.35    206.33 o 
   9   3   7       17.39       56.96    149.54 o 
  11   3   7       22.68     -276.41    230.97 o 
  13   3   7      643.10      761.60    309.55 o 
  15   3   7     3013.25     2778.73    464.32 o 
  17   3   7        8.92      -27.48    375.21 o 
  19   3   7      114.01     -283.08    365.06 o 
  21   3   7      145.31      -88.83    986.48 o 
 -30   4   7       26.28       87.37    519.04 o 
 -28   4   7      521.93      624.37    331.62 o 
 -26   4   7      246.28      342.20    389.28 o 
 -24   4   7       85.10       55.07    270.67 o 
 -22   4   7       22.58      -10.65    182.78 o 
 -20   4   7      242.52      200.36    164.61 o 
 -18   4   7     9812.43     9036.70    310.11 o 
 -16   4   7        2.73       66.97    137.90 o 
 -14   4   7      272.76      253.27    140.49 o 
 -12   4   7      391.16      294.11    110.82 o 
 -10   4   7      344.19      176.88    107.59 o 
  -8   4   7      927.38     1080.43    101.87 o 
  -6   4   7     1456.94     1925.02    136.29 o 
  -4   4   7      172.67      472.85    140.07 o 
  -2   4   7     2950.59     3041.89    187.24 o 
   0   4   7     1496.38     1618.65    163.32 o 
   2   4   7        1.10        9.31    116.42 o 
   4   4   7      557.94      746.16    151.77 o 
   6   4   7     2651.05     3224.86    223.55 o 
   8   4   7      175.53      100.70    155.37 o 
  10   4   7       68.22      -76.01    162.22 o 
  12   4   7       25.22      168.27    269.32 o 
  14   4   7      204.02     -401.19    292.44 o 
  16   4   7      807.66      510.61    341.58 o 
  18   4   7       62.70     -520.60    347.07 o 
  20   4   7       36.40     -555.71    370.47 o 
 -29   5   7       38.65     -231.62    358.15 o 
 -27   5   7      176.28      131.49    328.87 o 
 -25   5   7      682.02      724.37    338.19 o 
 -23   5   7     3717.82     4022.84    412.23 o 
 -21   5   7      283.82      519.96    281.84 o 
 -19   5   7     2576.93     1849.99    320.01 o 
 -17   5   7     1064.06     1202.07    231.74 o 
 -15   5   7     1734.97     1936.00    191.79 o 
 -13   5   7     4877.48     4980.60    260.68 o 
 -11   5   7     1727.10     1862.03    212.62 o 
  -9   5   7       92.63      314.29    118.32 o 
  -7   5   7      366.89      436.21    125.70 o 
  -5   5   7     6344.46     6299.03    248.60 o 
  -3   5   7     6839.86     6592.59    334.82 o 
  -1   5   7       40.90      114.27    131.42 o 
   1   5   7     1283.75     1203.53    176.88 o 
   3   5   7      330.30      334.25    146.15 o 
   5   5   7     1447.98     1497.54    197.13 o 
   7   5   7      276.86      196.26    165.32 o 
   9   5   7      276.20      -28.24    248.31 o 
  11   5   7      313.70      207.50    276.23 o 
  13   5   7      534.50      380.12    324.80 o 
  15   5   7     3280.19     2606.97    425.39 o 
  17   5   7       39.32     -533.17    355.45 o 
  19   5   7      116.31     -358.18    385.69 o 
 -28   6   7      233.74      317.15    384.74 o 
 -26   6   7       75.56       62.97    344.37 o 
 -24   6   7     6260.43     5620.60    509.33 o 
 -22   6   7     2969.77     3320.87    878.61 o 
 -20   6   7        6.01     -240.35    267.54 o 
 -18   6   7      492.15     -242.62    259.61 o 
 -16   6   7      137.01       33.26    238.60 o 
 -14   6   7    19169.27    20128.23    642.40 o 
 -12   6   7     4236.12     4221.09    312.67 o 
 -10   6   7     1020.92     1547.73    275.15 o 
  -8   6   7     1589.19     2052.88    259.52 o 
  -6   6   7     5545.47     6077.68    322.03 o 
  -4   6   7    14358.43    14266.38    396.69 o 
  -2   6   7      843.69      799.52    378.33 o 
   0   6   7     4481.13     4036.33    277.17 o 
   2   6   7      804.40      949.68    181.40 o 
   4   6   7     7198.56     7313.56    397.40 o 
   6   6   7     3807.43     3667.97    423.67 o 
   8   6   7      258.70      345.92    260.37 o 
  10   6   7      531.91      768.63    316.96 o 
  12   6   7     1150.60      480.97    338.74 o 
  14   6   7     3275.01     3640.97    459.09 o 
  16   6   7      617.45      539.96    512.78 o 
  18   6   7      553.42      -44.45    377.58 o 
 -25   7   7       10.58     -196.46    374.63 o 
 -23   7   7      882.81      976.90    387.90 o 
 -21   7   7       65.89     -442.28    294.86 o 
 -19   7   7      185.29      241.55    307.22 o 
 -17   7   7      226.96      359.57    447.12 o 
 -15   7   7      350.37      475.26    431.49 o 
 -13   7   7       16.97      215.74    412.73 o 
 -11   7   7      112.39      -50.03    362.70 o 
  -7   7   7      699.88      115.69    253.27 o 
  -5   7   7      502.35      487.77    275.15 o 
  -3   7   7     1473.59     1916.71    292.94 o 
  -1   7   7      667.06      421.33    246.18 o 
   1   7   7     1621.60     1731.03    224.97 o 
   3   7   7       21.94     -126.09    232.14 o 
   5   7   7     1840.94     2282.74    335.00 o 
   7   7   7      149.11      222.91    426.80 o 
   9   7   7      157.30       -8.78    301.21 o 
  11   7   7       40.97     -185.32    304.26 o 
  13   7   7        4.85     -494.78    329.85 o 
  15   7   7      764.55      506.07    416.23 o 
 -22   8   7      162.19      472.14    559.68 o 
 -20   8   7        0.54     -178.22    522.16 o 
 -18   8   7      623.44      622.22    534.67 o 
 -16   8   7       47.49       90.68    475.26 o 
 -14   8   7      147.88      168.84    453.38 o 
 -12   8   7       19.24      -25.01    437.74 o 
 -10   8   7      346.98      397.09    453.38 o 
   0   8   7       38.41      -92.35    242.72 o 
   2   8   7       72.25        1.51    300.17 o 
   4   8   7        5.17      167.09    263.32 o 
   6   8   7       65.91      358.02    281.10 o 
   8   8   7      619.42      584.40    335.76 o 
  10   8   7       60.72      128.14    303.46 o 
 -15   9   7      369.11      306.42    537.80 o 
 -13   9   7        8.96     -175.10    481.52 o 
 -11   9   7      113.01      215.74    500.28 o 
  -9   9   7      118.16      431.49    490.90 o 
  -7   9   7      223.11      384.59    465.88 o 
  -5   9   7      587.21      925.51    503.40 o 
   3   9   7       62.89     -356.45    444.00 o 
   5   9   7      808.88      641.52    334.30 o 
 -34   0   8      654.83      784.81    534.67 o 
 -32   0   8     1575.43     1300.72    522.16 o 
 -30   0   8       64.58     -334.56    384.59 o 
 -28   0   8     4506.45     4174.18    575.32 o 
 -26   0   8    17151.10    16015.11    797.32 o 
 -24   0   8     2297.95     2460.74    400.22 o 
 -22   0   8     4317.34     4214.83    437.74 o 
 -20   0   8     7672.06     7536.12    305.39 o 
 -18   0   8    54641.79    52679.15   1563.36 o 
 -16   0   8    37334.60    35948.02   1994.85 o 
 -14   0   8    21117.44    20101.55    494.05 o 
 -12   0   8    18331.38    18600.06    556.56 o 
 -10   0   8    15776.40    16474.23    406.52 o 
  -8   0   8    49091.00    48476.35    994.48 o 
  -6   0   8    28721.61    29867.52    649.07 o 
  -4   0   8     6147.07     5768.88    202.51 o 
  -2   0   8     6869.28     7541.37    243.04 o 
   0   0   8    76733.45    81510.73   2191.84 o 
   2   0   8    88634.26    88901.93   1770.37 o 
   4   0   8    13617.33    14269.57    437.74 o 
   6   0   8    13084.62    13394.15    419.36 o 
   8   0   8      836.44      633.84    211.05 o 
  10   0   8    41697.79    41100.07   1296.03 o 
  12   0   8     1474.06     1898.65    444.00 o 
  14   0   8     7281.20     7203.06    405.94 o 
  16   0   8      772.72      482.70    444.00 o 
  18   0   8      465.69      450.25    447.12 o 
 -33   1   8      303.29      412.60    352.39 o 
 -31   1   8      916.66     1079.02    351.52 o 
 -29   1   8      114.81      157.30    294.03 o 
 -27   1   8     7704.14     7671.96    642.54 o 
 -25   1   8       86.49     -183.84    216.64 o 
 -23   1   8     2313.86     3002.27    300.83 o 
 -21   1   8      113.23      -20.46    141.69 o 
 -19   1   8      267.71      108.86    129.95 o 
 -17   1   8    21349.87    21146.88   1371.07 o 
 -15   1   8     2506.76     2508.75    208.50 o 
 -13   1   8    21316.35    21178.50    360.49 o 
 -11   1   8    29374.69    30474.88    475.02 o 
  -9   1   8    10800.83    10992.01    216.42 o 
  -7   1   8     8770.75     8037.21    175.20 o 
  -5   1   8     1354.47     1291.31     83.17 o 
  -3   1   8     3468.97     3384.11    116.21 o 
  -1   1   8    10272.58    10149.57    210.86 o 
   1   1   8    36569.66    36972.53    680.00 o 
   3   1   8     1076.36     1531.36    112.07 o 
   5   1   8    11154.86    11044.04    282.97 o 
   7   1   8     4781.57     4572.94    183.00 o 
   9   1   8       78.14      -84.29    116.01 o 
  11   1   8     6349.82     6707.44    309.59 o 
  13   1   8      374.94       22.61    198.02 o 
  15   1   8     3458.28     3773.29    317.69 o 
  17   1   8     2420.45     2683.28    306.12 o 
  19   1   8     2413.43     2803.90    789.50 o 
  21   1   8     1411.36     2211.33    430.98 o 
 -34   2   8        0.62     -395.74    342.67 o 
 -32   2   8       34.25      -43.63    332.74 o 
 -30   2   8      855.32      537.93    329.87 o 
 -28   2   8       63.64     -245.48    259.78 o 
 -26   2   8     1180.94     1145.42    279.62 o 
 -24   2   8      889.21     1145.24    207.40 o 
 -22   2   8      421.64      259.63    168.94 o 
 -20   2   8    10743.31    10108.11    368.63 o 
 -18   2   8     2865.27     2537.43    225.13 o 
 -16   2   8     6954.73     6835.32    280.43 o 
 -14   2   8    16176.47    15631.48    292.13 o 
 -12   2   8     5549.12     5341.64    149.80 o 
 -10   2   8    15188.59    15013.43    275.09 o 
  -8   2   8     8666.47     8382.80    183.60 o 
  -6   2   8     3074.02     2946.18    111.58 o 
  -4   2   8     8300.04     8003.63    178.07 o 
  -2   2   8     3017.41     2849.66    113.51 o 
   0   2   8     3314.51     3412.27    157.05 o 
   2   2   8     5544.99     5458.53    159.72 o 
   4   2   8     2569.09     2690.35    195.41 o 
   6   2   8     3514.62     3555.27    164.93 o 
   8   2   8     5530.89     5761.13    265.29 o 
  10   2   8     2928.99     2912.87    246.74 o 
  12   2   8     3885.08     4357.91    294.40 o 
  14   2   8     2021.83     1633.34    462.76 o 
  16   2   8       29.06     -373.17    305.01 o 
  18   2   8      574.84      368.80    364.48 o 
  20   2   8      137.46     -415.37    366.30 o 
  22   2   8      155.29     -434.19    503.40 o 
 -33   3   8      129.56     -218.87    453.38 o 
 -31   3   8     1190.89      781.68    487.77 o 
 -29   3   8     4743.22     4506.71    423.65 o 
 -27   3   8       18.72     -148.13    209.16 o 
 -25   3   8        4.95     -190.58    207.13 o 
 -23   3   8      649.99      396.00    191.36 o 
 -21   3   8      634.79      781.66    186.03 o 
 -19   3   8    10168.79    10152.16    323.09 o 
 -17   3   8     2119.17     2327.65    218.58 o 
 -15   3   8     2295.46     2537.31    211.84 o 
 -13   3   8      785.24      665.88    144.47 o 
 -11   3   8    19612.88    18504.78    332.39 o 
  -9   3   8     5683.65     5341.74    156.26 o 
  -7   3   8     2463.15     3156.81    171.50 o 
  -5   3   8     2017.69     2519.67    150.15 o 
  -3   3   8      648.41      925.60    206.37 o 
  -1   3   8    23955.47    22220.39    475.47 o 
   1   3   8      265.70       92.81    112.09 o 
   3   3   8      596.50      654.83    142.32 o 
   5   3   8     4138.57     4340.13    229.08 o 
   7   3   8     4935.12     4496.12    379.57 o 
   9   3   8     2341.58     3050.02    237.71 o 
  11   3   8      452.32      611.27    197.39 o 
  13   3   8      323.79      347.89    301.71 o 
  15   3   8       37.02     -314.29    320.01 o 
  17   3   8     2264.47     2816.15    751.98 o 
  19   3   8      819.47     -144.77    402.23 o 
  21   3   8        6.73     -232.86    429.93 o 
 -32   4   8      901.16      709.77    544.05 o 
 -30   4   8     3484.03     3948.25    587.83 o 
 -28   4   8     4078.76     4554.71    948.96 o 
 -26   4   8     1256.49     1129.75    330.84 o 
 -24   4   8     3172.80     3823.30    294.37 o 
 -22   4   8     1844.41     1966.59    235.81 o 
 -20   4   8     7275.22     7465.64    300.85 o 
 -18   4   8    22639.81    22830.35    566.98 o 
 -16   4   8     3292.02     3143.88    231.94 o 
 -14   4   8     1416.48     1669.20    196.08 o 
 -12   4   8    20948.91    19727.52    441.95 o 
 -10   4   8    25360.49    24254.84    513.36 o 
  -8   4   8     8071.54     8209.23    317.72 o 
  -6   4   8     4770.90     4650.54    161.16 o 
  -4   4   8      297.19      413.16    143.66 o 
  -2   4   8    34166.79    34498.65    681.99 o 
   0   4   8    30120.79    28674.56    600.47 o 
   2   4   8      139.01      176.46    136.07 o 
   4   4   8    10553.62     9386.94    517.98 o 
   6   4   8    10678.21     9763.72    338.69 o 
   8   4   8    15414.70    15276.87    442.55 o 
  10   4   8     5968.69     5526.02    446.35 o 
  12   4   8      122.79      -92.24    354.88 o 
  14   4   8      115.63      226.67    323.57 o 
  16   4   8     3539.51     2946.95    470.57 o 
  18   4   8     4644.45     4599.90   1752.53 o 
  20   4   8       10.99     -596.95    397.97 o 
 -29   5   8     1708.36     1550.76    407.91 o 
 -27   5   8       40.56      129.95    324.92 o 
 -25   5   8       53.70       23.45    302.90 o 
 -23   5   8       95.31       21.00    281.84 o 
 -21   5   8      919.34     1031.48    519.04 o 
 -19   5   8     2860.66     3720.27    267.76 o 
 -17   5   8     1054.91     1345.82    247.20 o 
 -15   5   8     1480.35     1489.62    213.28 o 
 -13   5   8       43.63     -114.91    152.46 o 
 -11   5   8     9423.86     9655.72    294.09 o 
  -9   5   8     1844.72     1811.52    211.84 o 
  -7   5   8      786.87      904.48    144.35 o 
  -5   5   8     5389.13     5744.28    245.67 o 
  -3   5   8      327.23      503.34    186.04 o 
  -1   5   8    13718.11    13429.14    381.94 o 
   1   5   8      647.55      605.94    163.02 o 
   3   5   8      318.77      260.28    151.99 o 
   5   5   8     2767.30     2861.45    241.28 o 
   7   5   8      730.22     1104.38    203.73 o 
   9   5   8     2879.11     2498.88    358.35 o 
  11   5   8      206.81     -368.73    287.62 o 
  13   5   8        0.39     -388.52    314.68 o 
  15   5   8      597.09      -96.27    357.44 o 
  17   5   8     1727.60     2061.50    440.58 o 
 -28   6   8      152.03       68.46    369.22 o 
 -26   6   8      261.60      152.15    347.59 o 
 -24   6   8      802.97      670.35    354.60 o 
 -22   6   8     1596.58     1907.46    368.00 o 
 -20   6   8      106.44      -29.86    274.57 o 
 -18   6   8      633.54      793.62    270.67 o 
 -16   6   8      150.22     -245.03    239.50 o 
 -14   6   8     9542.48     9408.33    472.14 o 
 -12   6   8     1868.78     2210.60    300.17 o 
 -10   6   8       32.68      156.34    206.36 o 
  -8   6   8     3184.25     3430.24    501.84 o 
  -6   6   8      992.26      888.60    218.42 o 
  -4   6   8     2605.70     3084.00    235.34 o 
  -2   6   8     4177.92     4695.09    339.11 o 
   0   6   8      368.80      362.11    173.29 o 
   2   6   8     8106.06     7866.27    325.03 o 
   4   6   8      187.95      349.69    182.62 o 
   6   6   8      296.57      146.82    258.42 o 
   8   6   8      771.64      902.89    285.50 o 
  10   6   8      300.84     -109.29    286.95 o 
  12   6   8     1569.21     2041.48    389.53 o 
  14   6   8      387.29       -7.06    355.91 o 
  16   6   8       94.63     -398.97    374.75 o 
 -25   7   8       11.59     -206.50    363.82 o 
 -23   7   8     1260.06     1213.77    745.73 o 
 -21   7   8       46.00      -67.33    312.46 o 
 -19   7   8       16.49      115.69    447.12 o 
 -17   7   8      929.23     1829.14    525.29 o 
 -15   7   8      669.37      569.06    440.87 o 
 -13   7   8     2030.27     2651.47    534.67 o 
  -9   7   8     1418.24     1847.90    325.18 o 
  -7   7   8     2631.23     3501.94    409.60 o 
  -5   7   8     1244.38     1292.41    267.10 o 
  -3   7   8     1595.24     1541.03    291.22 o 
  -1   7   8      594.91      427.34    249.10 o 
   1   7   8     3422.76     3104.61    272.80 o 
   3   7   8       22.99     -103.20    256.73 o 
   5   7   8      837.48      479.42    295.24 o 
   7   7   8        5.93      -38.32    273.59 o 
   9   7   8       35.55     -378.33    303.06 o 
  11   7   8     1050.31      852.21    374.80 o 
  13   7   8        9.02     -423.49    368.91 o 
 -22   8   8      368.14      581.57    569.06 o 
 -20   8   8       14.07      406.47    553.43 o 
 -18   8   8     1613.86     1985.47    600.33 o 
 -16   8   8     3703.44     4189.82    681.63 o 
 -14   8   8      449.03      828.58    503.40 o 
 -12   8   8      582.76      647.23    484.64 o 
  -4   8   8     1970.47     2435.72    431.49 o 
  -2   8   8      449.03      343.94    393.97 o 
   0   8   8      771.72      481.52    434.62 o 
   2   8   8     2331.92     1401.69    324.54 o 
   4   8   8      360.76       79.09    292.04 o 
   6   8   8      226.88     -145.19    299.66 o 
   8   8   8       65.04     -269.50    297.19 o 
  10   8   8     1935.45     2102.07    393.31 o 
 -15   9   8       56.82      159.46    522.16 o 
 -13   9   8      211.96     -572.19    440.87 o 
 -11   9   8      280.70      403.35    509.66 o 
  -9   9   8        8.32      -46.90    490.90 o 
  -7   9   8      622.55     1006.81    534.67 o 
   3   9   8        8.37     -183.44    292.90 o 
 -35   1   9      533.71       23.29    825.46 o 
 -33   1   9     1568.57     1786.47    636.29 o 
 -31   1   9     2436.30     2682.90    388.01 o 
 -29   1   9      881.45      516.86    296.24 o 
 -27   1   9     5794.47     6137.08    897.37 o 
 -25   1   9      478.58      750.32    246.45 o 
 -23   1   9     7593.24     7005.39    283.83 o 
 -21   1   9     1760.31     2043.82    196.75 o 
 -19   1   9     3559.91     3537.49    368.95 o 
 -17   1   9     8803.50     8587.24    215.35 o 
 -15   1   9     1044.34      905.48     95.15 o 
 -13   1   9      172.22      230.25     72.74 o 
 -11   1   9    13244.83    15331.45    283.85 o 
  -9   1   9      560.71      622.34     75.89 o 
  -7   1   9    30235.42    29689.45    464.85 o 
  -5   1   9    13476.15    13709.95    255.70 o 
  -3   1   9      702.03      895.18     84.91 o 
  -1   1   9    16613.06    18872.58    334.87 o 
   1   1   9       21.59       18.89     97.67 o 
   3   1   9      544.81      544.18     99.66 o 
   5   1   9     8972.97     8986.57    239.43 o 
   7   1   9      186.69      173.05    117.23 o 
   9   1   9     2255.47     2586.67    186.21 o 
  11   1   9      219.94      -41.21    176.01 o 
  13   1   9       94.28     -298.56    199.04 o 
  15   1   9     5995.68     5497.52    742.31 o 
  17   1   9       35.53     -359.53    239.69 o 
  19   1   9      310.63     -509.09    348.17 o 
  21   1   9      698.84      181.35    544.05 o 
 -34   2   9      554.53      599.04    512.78 o 
 -32   2   9     2617.77     3210.59    431.06 o 
 -30   2   9     1845.08     2444.84    433.05 o 
 -28   2   9     1045.84      718.86    296.24 o 
 -26   2   9     1737.34     1148.47    288.39 o 
 -24   2   9     2387.10     2658.96    364.51 o 
 -22   2   9    34807.03    33004.51   1095.59 o 
 -20   2   9     5159.03     5719.70    251.18 o 
 -18   2   9     4528.45     4290.92    257.65 o 
 -16   2   9     9614.53     9812.07    284.93 o 
 -14   2   9    16822.09    16956.59    314.04 o 
 -12   2   9    14009.73    13841.04    268.80 o 
 -10   2   9    18021.49    18639.12    327.33 o 
  -8   2   9     5075.66     4786.52    140.16 o 
  -6   2   9    18919.79    18645.37    324.21 o 
  -4   2   9    66655.83    68670.59    978.67 o 
  -2   2   9     4309.65     4237.25    201.32 o 
   0   2   9      670.52      691.38     89.53 o 
   2   2   9     1858.85     2408.29    151.64 o 
   4   2   9    25697.07    25287.04    656.24 o 
   6   2   9    26785.54    26513.32    587.80 o 
   8   2   9      191.98      163.18    168.88 o 
  10   2   9     2889.31     3208.35    265.94 o 
  12   2   9      725.72      587.03    224.82 o 
  14   2   9     7101.90     7026.25    621.16 o 
  16   2   9     2862.17     2850.67    426.28 o 
  18   2   9       77.21     -518.63    345.75 o 
  20   2   9      621.40       16.64    390.11 o 
 -33   3   9      791.46      856.72    512.78 o 
 -31   3   9       19.22      171.74    321.64 o 
 -29   3   9      692.67      725.33    299.81 o 
 -27   3   9       23.90     -257.35    210.12 o 
 -25   3   9     5881.12     6104.31    324.71 o 
 -23   3   9     2622.01     3030.28    250.18 o 
 -21   3   9      354.22      395.08    193.56 o 
 -19   3   9        3.50       -1.32    165.26 o 
 -17   3   9     1854.56     1866.70    213.31 o 
 -15   3   9     4128.11     3836.41    194.13 o 
 -13   3   9      567.35      657.67    123.49 o 
 -11   3   9      247.67      329.87     79.94 o 
  -9   3   9        5.51       45.31     72.16 o 
  -7   3   9     2353.22     2205.43    120.64 o 
  -5   3   9     5873.49     5996.41    170.37 o 
  -3   3   9     1042.09     1103.24    102.68 o 
  -1   3   9     4083.47     3871.71    202.56 o 
   1   3   9        8.05      -96.29    102.10 o 
   3   3   9     4028.54     3945.00    276.15 o 
   5   3   9      232.61      355.67    150.79 o 
   7   3   9     1183.50     1472.77    201.79 o 
   9   3   9     2395.81     2818.58    311.41 o 
  11   3   9     1767.45     1748.64    248.67 o 
  13   3   9      480.17      121.62    319.76 o 
  15   3   9      567.70      204.82    368.51 o 
  17   3   9       27.24     -438.63    348.54 o 
  19   3   9      123.33     -267.47    372.57 o 
 -32   4   9      424.83      171.97    497.15 o 
 -30   4   9       15.12     -147.12    323.85 o 
 -28   4   9     1258.46     1408.90    359.87 o 
 -26   4   9      318.70      367.53    463.89 o 
 -24   4   9        1.84     -194.96    187.60 o 
 -22   4   9        2.15      -65.00    171.10 o 
 -20   4   9     2342.35     2354.38    227.36 o 
 -18   4   9     6286.88     5939.25    310.27 o 
 -16   4   9      840.02      932.76    307.98 o 
 -14   4   9       24.84       27.21    125.91 o 
 -12   4   9      238.28       91.69    119.76 o 
 -10   4   9     3448.84     3773.78    159.83 o 
  -8   4   9      239.51      237.11     92.15 o 
  -6   4   9      429.81      280.19    114.50 o 
  -4   4   9     1700.14     1798.48    203.08 o 
  -2   4   9      194.08      228.14    178.37 o 
   0   4   9     1288.34     1523.48    173.68 o 
   2   4   9       68.87      191.82    146.86 o 
   4   4   9       12.79      122.68    154.96 o 
   6   4   9     4524.90     4391.30    290.05 o 
   8   4   9      820.56      752.01    200.98 o 
  10   4   9       25.56       67.17    188.47 o 
  12   4   9        0.32     -198.88    303.71 o 
  14   4   9       99.91      -89.66    342.35 o 
  16   4   9      169.26      -89.36    388.01 o 
  18   4   9      105.36     -566.93    377.95 o 
 -29   5   9       71.06      295.41    354.95 o 
 -27   5   9     1942.86     2136.32    393.53 o 
 -25   5   9      764.83      255.34    299.58 o 
 -23   5   9      153.43      -20.80    280.55 o 
 -21   5   9       70.17       71.90    191.74 o 
 -19   5   9       55.70        4.43    176.01 o 
 -17   5   9     2573.69     2926.24    269.66 o 
 -15   5   9      592.35      684.88    192.31 o 
 -13   5   9     5365.69     4989.34    285.73 o 
 -11   5   9      908.78     1285.40    650.36 o 
  -9   5   9     7835.72     7463.89    334.30 o 
  -7   5   9     1015.14     1297.56    161.80 o 
  -5   5   9     1557.31     1635.22    250.56 o 
  -3   5   9     2861.78     3965.33    370.52 o 
  -1   5   9      239.58      136.90    150.08 o 
   1   5   9     1750.83     2197.84    316.10 o 
   3   5   9     2059.26     2004.19    220.25 o 
   5   5   9      345.17      492.45    216.31 o 
   7   5   9     1163.55     1172.07    225.51 o 
   9   5   9       52.53     -123.77    259.01 o 
  11   5   9     1579.41     1639.42    358.65 o 
  13   5   9      182.89      100.42    343.22 o 
  15   5   9      307.29     -117.93    380.94 o 
  17   5   9      268.39     -407.61    408.95 o 
 -28   6   9       87.01      -86.47    363.09 o 
 -26   6   9      249.14      135.79    356.45 o 
 -24   6   9     1124.50     1175.85    373.47 o 
 -22   6   9     4094.90     4763.08    733.22 o 
 -20   6   9     1167.12     1509.86    336.52 o 
 -18   6   9        5.12     -327.94    398.66 o 
 -16   6   9     1162.50     1835.39    315.80 o 
 -14   6   9     5545.42     5146.60    381.46 o 
 -12   6   9     8767.63     8861.15    475.26 o 
 -10   6   9       75.64      259.12    187.78 o 
  -8   6   9     2779.65     3306.13    298.60 o 
  -6   6   9      661.02      922.98    231.36 o 
  -4   6   9     4052.87     4171.73    266.26 o 
  -2   6   9     8332.59     8801.57    637.85 o 
   0   6   9       31.87     -176.75    150.70 o 
   2   6   9     7076.91     6885.86    672.25 o 
   4   6   9      216.53      143.61    191.41 o 
   6   6   9     5010.68     4079.75    900.50 o 
   8   6   9     1095.48     1510.14    347.68 o 
  10   6   9      730.59      872.77    333.89 o 
  12   6   9     1694.09     1628.30    402.22 o 
  14   6   9      376.21       50.85    394.85 o 
 -25   7   9       33.20     -449.34    350.19 o 
 -23   7   9      543.57      338.08    370.47 o 
 -21   7   9      650.39     1025.57    528.42 o 
 -19   7   9      123.69      -62.53    450.25 o 
 -17   7   9      480.30      231.38    450.25 o 
 -15   7   9      467.97      562.81    462.76 o 
 -11   7   9      967.12     1047.45    315.80 o 
  -9   7   9      638.66      803.57    290.79 o 
  -7   7   9      430.27      778.79    247.01 o 
  -5   7   9      162.48      -20.21    226.42 o 
  -3   7   9       46.47      -76.25    182.47 o 
  -1   7   9       95.20      -96.09    519.04 o 
   1   7   9        5.56        4.67    198.22 o 
   3   7   9      429.15      113.70    257.13 o 
   5   7   9       19.06      146.34    282.39 o 
   7   7   9      631.87      699.92    326.55 o 
   9   7   9      359.30     -185.32    373.64 o 
  11   7   9      263.78      392.73    386.75 o 
 -22   8   9      123.54      497.15    565.94 o 
 -20   8   9      411.27      384.59    553.43 o 
 -18   8   9        2.52     -340.81    494.02 o 
 -16   8   9      144.07      365.83    512.78 o 
 -14   8   9     1378.53     1353.87    544.05 o 
  -6   8   9       26.60     -253.27    334.56 o 
  -4   8   9        1.68     -193.32    248.84 o 
  -2   8   9      196.97      167.97    266.08 o 
   0   8   9       19.87     -572.19    381.46 o 
   2   8   9       90.74       70.51    257.40 o 
   4   8   9        4.76     -372.16    254.68 o 
   6   8   9        9.27     -378.27    642.54 o 
   8   8   9        8.16     -442.21    456.50 o 
 -15   9   9      383.20      372.08    528.42 o 
 -13   9   9      492.87      841.09    575.32 o 
 -11   9   9      250.10      193.86    503.40 o 
  -9   9   9       14.59     -578.45    475.26 o 
 -34   0  10     1142.76     1297.59    556.56 o 
 -32   0  10      137.60      290.79    469.01 o 
 -30   0  10     4166.11     3620.75    565.94 o 
 -28   0  10       55.73      -53.15    356.45 o 
 -26   0  10    21302.88    21039.77    916.13 o 
 -24   0  10     2359.31     2391.95    403.35 o 
 -22   0  10     9201.77     9599.06    553.43 o 
 -20   0  10     4409.32     4602.55    400.22 o 
 -18   0  10     5538.48     5899.11    258.57 o 
 -16   0  10    20229.54    19711.28    510.71 o 
 -14   0  10    15537.85    15991.08    431.06 o 
 -12   0  10    48822.33    50630.43   1065.66 o 
 -10   0  10     7580.20     7929.17    387.71 o 
  -8   0  10     9791.46     9575.92    296.63 o 
  -6   0  10    33297.14    32411.60    719.11 o 
  -4   0  10     1633.66     2525.54    448.69 o 
  -2   0  10    54077.10    53909.08   1126.00 o 
   0   0  10     1284.53     1109.99    200.11 o 
   2   0  10    11234.69    11332.11    370.38 o 
   4   0  10    26115.29    25999.05    948.96 o 
   6   0  10     6655.71     7388.84    326.51 o 
   8   0  10    11745.44    11232.33    428.47 o 
  10   0  10     5483.98     4364.36    705.08 o 
  12   0  10     1913.11     2209.42    312.84 o 
  14   0  10      111.28      284.53    425.24 o 
  16   0  10     1751.60     2632.71    587.83 o 
  18   0  10     2102.34     2670.23    587.83 o 
 -35   1  10      568.97      544.85    423.67 o 
 -33   1  10      562.98     1079.77    372.50 o 
 -31   1  10     6229.59     6094.62    776.99 o 
 -29   1  10      709.97      529.72    300.17 o 
 -27   1  10     3366.02     3149.97    350.30 o 
 -25   1  10      399.68      476.62    422.11 o 
 -23   1  10     1162.91     1115.73    193.94 o 
 -21   1  10    16920.37    16871.83    728.53 o 
 -19   1  10       75.79      -40.16    113.53 o 
 -17   1  10       68.75       56.30     80.98 o 
 -15   1  10    31318.15    31041.19    588.75 o 
 -13   1  10    30897.57    31332.41    504.05 o 
 -11   1  10    21117.08    18939.76    337.45 o 
  -9   1  10     2257.56     2636.41    170.31 o 
  -7   1  10     4173.05     3943.73    133.35 o 
  -5   1  10      171.67      372.67     77.83 o 
  -3   1  10    35409.36    33638.15    530.20 o 
  -1   1  10     7187.07     6862.03    213.47 o 
   1   1  10     1833.33     1973.41    208.67 o 
   3   1  10     6265.17     5559.35    189.21 o 
   5   1  10       36.50      -22.96    105.67 o 
   7   1  10    17034.75    17414.16    376.75 o 
   9   1  10       30.92      -45.21    175.72 o 
  11   1  10     1026.09      701.43    224.08 o 
  13   1  10     2111.23     2171.18    286.71 o 
  15   1  10     3247.47     3020.35    317.91 o 
  17   1  10     2434.09     2935.20    359.46 o 
  19   1  10       25.66      159.46    559.68 o 
 -34   2  10      863.49     1569.95    700.39 o 
 -32   2  10      129.03       54.32    327.20 o 
 -30   2  10      689.29     1054.43    331.62 o 
 -28   2  10      474.36      291.28    270.02 o 
 -26   2  10       40.76     -296.85    234.50 o 
 -24   2  10      147.73       57.17    179.88 o 
 -22   2  10      270.65      287.34    167.93 o 
 -20   2  10     1840.53     1725.64    227.21 o 
 -18   2  10    13523.23    12906.85    355.89 o 
 -16   2  10     4498.93     4419.66    199.74 o 
 -14   2  10     8721.61     8346.99    268.53 o 
 -12   2  10    10523.29    10382.44    227.76 o 
 -10   2  10     1184.88     1204.56     97.73 o 
  -8   2  10      508.52      768.98     86.28 o 
  -6   2  10       64.93      -12.86     68.70 o 
  -4   2  10        0.32      -53.28     67.09 o 
  -2   2  10     2371.96     2242.46    176.00 o 
   0   2  10      822.19      962.97    102.82 o 
   2   2  10      521.34      622.28    144.96 o 
   4   2  10     4343.73     4310.83    279.53 o 
   6   2  10     2581.89     3432.97    325.79 o 
   8   2  10        0.83        4.66    180.44 o 
  10   2  10     1536.42     1399.22    415.29 o 
  12   2  10     2137.86     2085.97    420.18 o 
  14   2  10      186.08     -336.92    224.62 o 
  16   2  10     2814.48     2596.73    431.52 o 
  18   2  10       69.50     -536.15    357.43 o 
  20   2  10     1254.76      848.31    447.61 o 
 -33   3  10     1895.17     1704.07    559.68 o 
 -31   3  10      122.96      334.80    326.74 o 
 -29   3  10     1425.47     1893.15    647.23 o 
 -27   3  10     4470.01     5337.00    339.67 o 
 -25   3  10     1494.38     2004.26    249.96 o 
 -23   3  10     2145.03     2203.11    239.72 o 
 -21   3  10       36.99       22.18    191.01 o 
 -19   3  10     6731.68     6570.16    325.87 o 
 -17   3  10     7943.42     7803.33    276.15 o 
 -15   3  10     6541.89     6217.06    238.60 o 
 -13   3  10     1947.27     1866.34    162.76 o 
 -11   3  10      660.88      679.61     90.41 o 
  -9   3  10    19721.83    18811.58    373.23 o 
  -7   3  10     6701.47     6843.98    195.41 o 
  -5   3  10    27687.13    27544.56    457.77 o 
  -3   3  10      116.52       31.37    215.74 o 
  -1   3  10     5794.17     5904.45    244.78 o 
   1   3  10    13928.75    14039.02    385.14 o 
   3   3  10     3305.63     3338.16    233.34 o 
   5   3  10     1698.98     1685.40    208.89 o 
   7   3  10      374.77      344.20    233.68 o 
   9   3  10     1060.89     2024.26    256.51 o 
  11   3  10     4195.71     4609.10    333.38 o 
  13   3  10     1791.24     1403.51    383.02 o 
  15   3  10       13.76     -411.74    340.48 o 
  17   3  10      226.33      251.95    381.27 o 
  19   3  10     2033.74     2023.47    484.19 o 
 -32   4  10      362.85      553.43    497.15 o 
 -30   4  10       14.63     -244.03    302.03 o 
 -28   4  10     4898.74     5975.18    373.23 o 
 -26   4  10     3317.17     3840.19    311.30 o 
 -24   4  10        0.94        5.38    196.00 o 
 -22   4  10      198.75      274.85    182.96 o 
 -20   4  10     1152.47     1496.49    243.51 o 
 -18   4  10    20484.58    20812.63    582.29 o 
 -16   4  10      446.45      254.35    140.84 o 
 -14   4  10        2.64      -32.00    127.75 o 
 -12   4  10      211.91      208.86    127.53 o 
 -10   4  10     4990.35     4662.73    173.37 o 
  -8   4  10    30998.86    30456.72    610.17 o 
  -6   4  10     1770.93     2006.35    177.85 o 
  -4   4  10      464.33      641.39    146.50 o 
  -2   4  10     2111.88     2518.18    478.57 o 
   0   4  10    30088.79    30963.83    659.14 o 
   2   4  10     8902.92     8615.48    317.38 o 
   4   4  10     2857.60     3286.54    248.78 o 
   6   4  10       51.65     -104.34    174.82 o 
   8   4  10       64.17     -237.86    189.81 o 
  10   4  10     9598.81    10223.99    405.41 o 
  12   4  10      317.27     -124.76    333.73 o 
  14   4  10      318.45       52.55    372.14 o 
  16   4  10       30.02     -167.61    370.35 o 
  18   4  10      579.67     -378.33    433.34 o 
 -31   5  10       19.65      236.33    366.52 o 
 -29   5  10      509.98      413.08    357.43 o 
 -27   5  10     2646.73     3300.51    432.92 o 
 -25   5  10       86.24      246.77    304.00 o 
 -23   5  10     1266.69     1701.40    248.44 o 
 -21   5  10       64.27      -14.44    186.76 o 
 -19   5  10     2881.63     3329.31    297.21 o 
 -17   5  10     1898.17     1962.27    252.36 o 
 -15   5  10      677.51      427.88    167.19 o 
 -13   5  10       18.35       32.78    171.19 o 
 -11   5  10     2630.75     2534.76    256.17 o 
  -9   5  10     2800.11     3732.11    283.77 o 
  -7   5  10       15.73        7.55    134.30 o 
  -5   5  10     5279.43     4826.68    339.24 o 
  -3   5  10     2938.70     2993.74    326.74 o 
  -1   5  10     2592.48     2877.03    373.75 o 
   1   5  10     4894.74     4928.61    286.32 o 
   3   5  10     2336.75     2494.81    403.20 o 
   5   5  10     1119.86     1377.17    227.95 o 
   7   5  10      180.23      -69.63    241.93 o 
   9   5  10      235.05      429.60    313.11 o 
  11   5  10     2716.81     2028.62    407.16 o 
  13   5  10     2468.97     2817.69    655.05 o 
  15   5  10      160.64     -485.28    393.08 o 
 -28   6  10        3.44     -240.03    356.94 o 
 -26   6  10       58.80       -4.40    329.87 o 
 -24   6  10      689.26      620.97    347.80 o 
 -22   6  10     1359.48     1363.60    350.43 o 
 -20   6  10     2175.26     1924.19    357.84 o 
 -18   6  10      317.95      716.02    284.53 o 
 -16   6  10      392.13      512.78    265.77 o 
 -14   6  10     1104.90     1041.20    287.66 o 
 -12   6  10     1328.38     1879.22    260.69 o 
 -10   6  10      110.63     -187.46    164.85 o 
  -8   6  10      742.89      792.41    210.79 o 
  -6   6  10     2413.79     3057.76    303.17 o 
  -4   6  10      160.06      268.31    165.37 o 
  -2   6  10     1972.98     2836.04    326.11 o 
   0   6  10     2917.09     3106.66    392.50 o 
   2   6  10     1832.17     1586.07    238.93 o 
   4   6  10      332.40      228.61    207.36 o 
   6   6  10      111.84      582.14    333.00 o 
   8   6  10     1105.77      692.62    348.03 o 
  10   6  10     1262.84     1047.64    366.30 o 
  12   6  10      175.14      -33.68    683.19 o 
  14   6  10      849.72      806.83    409.57 o 
 -25   7  10      113.37     -281.41    503.40 o 
 -23   7  10       27.84      -90.68    512.78 o 
 -21   7  10     2747.72     3014.17    640.98 o 
 -19   7  10       80.38      487.77    472.14 o 
 -17   7  10      420.76     1006.81    506.53 o 
 -13   7  10     1120.33      828.58    312.67 o 
 -11   7  10     4479.20     4843.31    422.11 o 
  -9   7  10       25.61     -109.23    234.29 o 
  -7   7  10       83.89       73.09    212.86 o 
  -5   7  10      907.91      934.44    274.57 o 
  -3   7  10     4375.18     4231.57    303.14 o 
  -1   7  10      896.80      723.83    279.51 o 
   1   7  10      391.32       99.13    236.05 o 
   3   7  10      155.73      114.09    606.59 o 
   5   7  10       11.34     -221.41    392.40 o 
   7   7  10     2188.16     1531.19    372.93 o 
   9   7  10       76.40     -295.27    439.31 o 
  11   7  10       55.66     -136.39    385.95 o 
 -22   8  10      603.13      228.25    569.06 o 
 -20   8  10      338.35      137.58    509.66 o 
 -18   8  10       34.08      109.44    503.40 o 
 -16   8  10     1893.45     2123.05    594.08 o 
 -14   8  10      104.42      531.54    487.77 o 
  -8   8  10        6.62       46.90    328.31 o 
  -6   8  10     2363.34     3025.13    371.12 o 
  -4   8  10       53.04      186.83    275.57 o 
  -2   8  10     3016.36     2756.57   1127.19 o 
   0   8  10       18.73     -281.41    462.76 o 
   2   8  10     1837.35     1504.16    344.63 o 
   4   8  10        4.94     -398.84    265.89 o 
   6   8  10      268.33      -15.93    332.76 o 
 -15   9  10      668.42      719.15    584.70 o 
 -13   9  10      473.05      428.36    550.30 o 
 -11   9  10      335.80      209.49    540.92 o 
  -1   9  10       78.10      262.65    390.84 o 
 -35   1  11      705.61     1063.56    481.52 o 
 -33   1  11     3263.66     4153.81    454.15 o 
 -31   1  11     2015.39     2662.37    397.89 o 
 -29   1  11     1808.43     1880.66    500.28 o 
 -27   1  11      313.18      169.03    256.44 o 
 -25   1  11     2385.81     2599.00    656.61 o 
 -23   1  11     6019.04     5653.92    262.55 o 
 -21   1  11     2886.65     3017.20    981.79 o 
 -19   1  11     1102.67     1419.67    159.90 o 
 -17   1  11     4223.77     4203.76    158.78 o 
 -15   1  11     3574.18     3249.19    141.61 o 
 -13   1  11    33766.48    32119.46    520.14 o 
 -11   1  11      162.49      221.70     79.86 o 
  -9   1  11     3369.94     3132.16    128.74 o 
  -7   1  11     3197.47     3188.12    158.53 o 
  -5   1  11    33918.78    34188.06    541.54 o 
  -3   1  11     2947.30     2975.74    138.32 o 
  -1   1  11     1853.98     2378.97    156.18 o 
   1   1  11     1092.41     1254.15    130.88 o 
   3   1  11     3813.12     3929.13    327.49 o 
   5   1  11     5775.52     5674.96    222.04 o 
   7   1  11     5492.96     5252.95    483.45 o 
   9   1  11     2606.86     2475.91    333.74 o 
  11   1  11     1522.16      932.61    246.97 o 
  13   1  11      383.35      129.42    246.61 o 
  15   1  11     1748.63     1162.63    290.11 o 
  17   1  11      319.68      215.74    509.66 o 
  19   1  11      172.93      297.04    562.81 o 
 -34   2  11      634.87      646.28    365.50 o 
 -32   2  11     1472.56      890.83    742.60 o 
 -30   2  11     1799.61     1775.47    354.23 o 
 -28   2  11        7.92     -208.93    246.33 o 
 -26   2  11     1311.41     1991.41    589.39 o 
 -24   2  11      593.53      525.72    189.52 o 
 -22   2  11    10116.66     9198.77    386.44 o 
 -20   2  11     1235.16     1312.46    193.27 o 
 -18   2  11      100.98      356.20    134.53 o 
 -16   2  11     9990.76    10050.89    292.51 o 
 -14   2  11     6489.01     6507.14    185.44 o 
 -12   2  11     2414.97     2395.96    130.41 o 
 -10   2  11      377.50      279.34     78.72 o 
  -8   2  11      195.30      139.35     78.95 o 
  -6   2  11     4986.66     4927.72    160.42 o 
  -4   2  11    10412.59    10371.34    234.83 o 
  -2   2  11     2474.35     2689.22    154.52 o 
   0   2  11        2.37      -47.96    115.34 o 
   2   2  11       66.95     -179.63    137.48 o 
   4   2  11     2980.15     2859.76    248.82 o 
   6   2  11    10902.72    10657.91    367.11 o 
   8   2  11       37.61      -61.80    189.10 o 
  10   2  11      720.08      490.43    227.93 o 
  12   2  11      702.81      460.42    304.18 o 
  14   2  11      478.55     -228.91    299.37 o 
  16   2  11      306.89     -360.70    355.45 o 
  18   2  11      182.41     -390.15    377.43 o 
 -33   3  11      241.48       15.43    342.16 o 
 -31   3  11     3290.79     4408.69    631.60 o 
 -29   3  11       27.50     -597.60    401.78 o 
 -27   3  11     1536.22     1932.01    264.24 o 
 -25   3  11      651.44      742.30    215.72 o 
 -23   3  11     1469.22     1905.71    230.31 o 
 -21   3  11     2374.95     2815.25    279.15 o 
 -19   3  11     1976.35     2398.79    214.79 o 
 -17   3  11     5082.60     5285.21    239.78 o 
 -15   3  11     8018.21     7834.66    266.54 o 
 -13   3  11     5070.57     4807.96    211.74 o 
 -11   3  11     1036.53     1258.99    112.72 o 
  -9   3  11     5075.70     5230.87    166.42 o 
  -7   3  11     2417.38     2643.46    190.00 o 
  -5   3  11     1763.39     2121.95    450.03 o 
  -3   3  11     8004.00     8535.97    361.48 o 
  -1   3  11      440.29      582.49    148.40 o 
   1   3  11     2701.49     3077.88    228.88 o 
   3   3  11      518.03      524.78    171.41 o 
   5   3  11     4379.39     4799.82    284.84 o 
   7   3  11     1687.69     2051.42    353.82 o 
   9   3  11      608.79      612.80    230.18 o 
  11   3  11     2771.32     2772.94    305.73 o 
  13   3  11      618.44      414.97    365.06 o 
  15   3  11       84.47       -3.06    347.96 o 
  17   3  11        9.32     -501.00    401.50 o 
 -32   4  11        4.91     -150.08    472.14 o 
 -30   4  11        1.09       12.87    414.29 o 
 -28   4  11       31.72       19.52    237.40 o 
 -26   4  11      209.75      423.31    221.12 o 
 -24   4  11      817.89      734.57    221.33 o 
 -22   4  11      158.53      182.24    220.81 o 
 -20   4  11      536.03      393.12    215.55 o 
 -18   4  11       73.44       -3.97    150.93 o 
 -16   4  11      895.71      820.90    196.37 o 
 -14   4  11      147.09       35.23    130.18 o 
 -12   4  11     1869.95     1928.24    180.17 o 
 -10   4  11      452.92      388.65    108.63 o 
  -8   4  11      144.94      101.93    132.21 o 
  -6   4  11     1056.30     1200.60    165.46 o 
  -4   4  11      338.55      153.64    146.06 o 
  -2   4  11      425.61      459.05    194.91 o 
   0   4  11      154.67      232.16    165.66 o 
   2   4  11     1105.55     1163.93    203.98 o 
   4   4  11     1717.16     2026.63    241.74 o 
   6   4  11       18.03     -164.11    191.16 o 
   8   4  11      469.25       26.71    214.08 o 
  10   4  11      517.21      740.15    233.98 o 
  12   4  11       10.79     -500.07    333.38 o 
  14   4  11      146.92      -43.50    377.37 o 
  16   4  11       37.21     -398.94    417.59 o 
 -31   5  11      313.72      613.32    375.78 o 
 -29   5  11       82.13      305.37    341.88 o 
 -27   5  11     1454.77     1346.20    364.30 o 
 -25   5  11     3403.90     3655.57   1474.25 o 
 -23   5  11      493.31      412.44    220.36 o 
 -21   5  11      274.58      380.82    318.93 o 
 -19   5  11        0.89      -81.57    198.06 o 
 -17   5  11     1685.58     1747.45    264.21 o 
 -15   5  11    10206.43     9914.13    330.14 o 
 -13   5  11       47.62      298.51    193.83 o 
 -11   5  11     2675.33     2757.24    275.61 o 
  -9   5  11      711.65      762.87    213.14 o 
  -7   5  11     5508.05     5623.11    327.51 o 
  -5   5  11     3635.21     4092.92    262.93 o 
  -3   5  11     6168.73     5718.47    357.66 o 
  -1   5  11     1359.20     1464.16    223.84 o 
   1   5  11      150.20     -176.27    169.11 o 
   3   5  11     6188.88     6141.48    304.38 o 
   5   5  11       41.69       28.44    239.45 o 
   7   5  11     1174.89     1162.87    329.49 o 
   9   5  11      138.15     -208.29    307.79 o 
  11   5  11      493.46     -148.93    339.34 o 
  13   5  11     1375.05     1214.57    540.92 o 
  15   5  11      715.56      -30.56    429.93 o 
 -28   6  11      384.49      322.30    376.84 o 
 -26   6  11     1828.86     1588.25    403.45 o 
 -24   6  11      259.05      317.36    333.89 o 
 -22   6  11      839.64      964.79    334.03 o 
 -20   6  11     1019.92     1158.60    277.01 o 
 -18   6  11      244.63       43.77    256.39 o 
 -16   6  11      825.78      834.84    303.29 o 
 -14   6  11      467.34      524.40    232.63 o 
 -12   6  11     1357.16     1437.69    261.36 o 
 -10   6  11      878.36     1244.03    258.31 o 
  -8   6  11      138.02       98.15    219.47 o 
  -6   6  11     1829.10     1916.08    284.29 o 
  -4   6  11      654.21      689.97    199.92 o 
  -2   6  11     3045.36     3517.24    640.98 o 
   0   6  11       65.79      -35.91    194.23 o 
   2   6  11     3227.63     3628.90    382.78 o 
   4   6  11       37.67       61.39    230.94 o 
   6   6  11       32.88      -96.62    271.62 o 
   8   6  11      973.56     1061.14    373.93 o 
  10   6  11        5.78     -492.28    328.18 o 
  12   6  11      859.81      325.50    387.55 o 
 -25   7  11      309.24      787.94    587.83 o 
 -23   7  11      117.90      434.62    544.05 o 
 -21   7  11     1192.32     1219.42    565.94 o 
 -19   7  11       43.82        9.38    475.26 o 
 -15   7  11     1385.35     1994.85    378.33 o 
 -13   7  11      102.73     -322.05    281.41 o 
 -11   7  11      911.20      826.38    274.88 o 
  -9   7  11        4.19      -45.80    211.52 o 
  -7   7  11      925.72      858.20    277.85 o 
  -5   7  11      642.50      706.02    273.91 o 
  -3   7  11        4.56       15.49    204.99 o 
  -1   7  11        5.23     -346.40    345.50 o 
   1   7  11       79.16     -177.62    234.95 o 
   3   7  11     2140.23     1362.59    332.83 o 
   5   7  11       74.81     -401.71    267.81 o 
   7   7  11      251.75     -371.35    809.82 o 
   9   7  11       36.96     -270.19    695.70 o 
 -20   8  11      166.76      428.36    569.06 o 
 -18   8  11      562.93     1256.95    597.21 o 
 -16   8  11      349.80      225.12    525.29 o 
  -8   8  11        1.99      238.65    283.13 o 
  -6   8  11      273.60      449.46    481.52 o 
  -4   8  11        2.10     -146.39    275.94 o 
  -2   8  11     1477.40     1289.69    286.77 o 
   2   8  11      273.27     -680.06    453.38 o 
   4   8  11      615.61      236.25    341.01 o 
 -13   9  11      851.12     1022.44    609.71 o 
  -3   9  11      493.84      778.56    343.94 o 
 -34   0  12      381.23      340.81    487.77 o 
 -32   0  12      145.53      137.58    469.01 o 
 -30   0  12     2254.75     1679.05    484.64 o 
 -28   0  12      318.47      -37.52    337.69 o 
 -26   0  12     5535.95     5090.32    537.80 o 
 -24   0  12       28.65      178.22    300.17 o 
 -22   0  12      289.04      181.35    278.28 o 
 -20   0  12    17032.85    16530.28    484.13 o 
 -18   0  12     3916.50     4081.44    235.27 o 
 -16   0  12     2467.17     3036.05    379.90 o 
 -14   0  12     1125.94     1394.15    165.64 o 
 -12   0  12     4929.55     4958.38    235.39 o 
 -10   0  12    14733.71    14917.47    421.66 o 
  -8   0  12      333.96      507.63    145.39 o 
  -6   0  12     5991.00     5980.19    250.35 o 
  -4   0  12     4229.45     4048.78    217.68 o 
  -2   0  12     1330.12     1318.91    169.75 o 
   0   0  12    25541.48    25317.63    638.38 o 
   2   0  12     1212.02     1870.54    214.75 o 
   4   0  12      722.62      477.59    194.56 o 
   6   0  12       13.41     -130.61    189.19 o 
   8   0  12     6260.54     6012.62    365.78 o 
  10   0  12      141.56     -251.50    233.23 o 
  12   0  12      467.21      356.45    403.35 o 
  14   0  12        1.19     -184.48    456.50 o 
  16   0  12      274.14      278.28    506.53 o 
  18   0  12     3057.92     3411.26    675.37 o 
 -35   1  12        6.58      364.86    365.30 o 
 -33   1  12        2.43      234.42    321.98 o 
 -31   1  12       59.34     -328.31    289.63 o 
 -29   1  12     2736.85     2803.61    545.61 o 
 -27   1  12     1780.41     2125.12    569.06 o 
 -25   1  12       57.50       73.48    221.09 o 
 -23   1  12     1586.99     1675.86    249.57 o 
 -21   1  12     2541.88     2940.86    248.77 o 
 -19   1  12    21968.75    21314.10    473.40 o 
 -17   1  12      173.82       23.06    105.49 o 
 -15   1  12        1.17       20.30     85.20 o 
 -13   1  12     2208.03     2289.33    136.74 o 
 -11   1  12    16466.79    16304.13    317.82 o 
  -9   1  12    20606.66    19878.70    361.77 o 
  -7   1  12     1995.63     1980.12    124.05 o 
  -5   1  12      552.79      686.87    100.18 o 
  -3   1  12     1687.43     1848.76    204.44 o 
  -1   1  12    25479.33    25672.08    576.67 o 
   1   1  12    10923.75    11495.37    278.92 o 
   3   1  12     2343.49     2733.73    245.18 o 
   5   1  12       49.16      -63.44    128.79 o 
   7   1  12     1739.60     1779.78    236.63 o 
   9   1  12     7320.31     6920.89    342.52 o 
  11   1  12       96.28     -257.38    220.59 o 
  13   1  12        0.59     -313.61    241.47 o 
  15   1  12       62.94      565.35    350.21 o 
  17   1  12      780.68      497.15    565.94 o 
 -34   2  12      115.31      429.47    362.09 o 
 -32   2  12     1401.41     1580.92    423.67 o 
 -30   2  12      194.81      314.37    287.40 o 
 -28   2  12      124.67      180.15    258.42 o 
 -26   2  12     1351.94     1540.57    295.65 o 
 -24   2  12       24.56      -97.52    208.22 o 
 -22   2  12     5279.99     4722.29    312.81 o 
 -20   2  12     1193.89     1479.01    182.84 o 
 -18   2  12     2153.18     2412.80    211.27 o 
 -16   2  12    12039.39    12083.67    517.09 o 
 -14   2  12     2342.40     2273.07    205.32 o 
 -12   2  12     2511.57     2804.58    146.32 o 
 -10   2  12     3558.60     3606.98    149.62 o 
  -8   2  12     2080.33     2097.47    129.07 o 
  -6   2  12     1276.51     1648.37    119.28 o 
  -4   2  12     3665.63     3587.56    149.26 o 
  -2   2  12      101.61       97.84    105.10 o 
   0   2  12     2069.09     2419.51    205.99 o 
   2   2  12      589.79      495.18    166.45 o 
   4   2  12     2458.03     2255.82    383.57 o 
   6   2  12     1505.74     1799.41    230.18 o 
   8   2  12       28.22      -84.42    226.25 o 
  10   2  12        3.42     -139.53    219.81 o 
  12   2  12     1163.66      774.98    268.02 o 
  14   2  12      425.62      -62.92    416.48 o 
  16   2  12      138.44     -114.55    364.62 o 
 -33   3  12      942.06     1098.60    403.35 o 
 -31   3  12     1742.23     1961.18    381.27 o 
 -29   3  12      337.46      661.37    470.57 o 
 -27   3  12     2275.70     2232.44    272.50 o 
 -25   3  12     4460.54     4939.87    363.24 o 
 -23   3  12     5286.04     5568.67    358.35 o 
 -21   3  12     4911.88     5012.68    319.21 o 
 -19   3  12       32.32     -209.42    139.61 o 
 -17   3  12    11498.16    11397.16    336.94 o 
 -15   3  12     4066.59     4319.43    212.85 o 
 -13   3  12     7484.74     7271.53    209.96 o 
 -11   3  12     8149.69     7717.13    210.60 o 
  -9   3  12     1523.19     1934.56    155.70 o 
  -7   3  12    25783.42    25375.68    441.89 o 
  -5   3  12     2483.40     2862.35    202.75 o 
  -3   3  12     5937.52     5606.33    318.35 o 
  -1   3  12     1385.26     1432.09    238.01 o 
   1   3  12     3383.53     3767.20    260.20 o 
   3   3  12    10501.95    10308.80    361.67 o 
   5   3  12     2692.69     3177.49    323.36 o 
   7   3  12     2395.26     2695.63    330.26 o 
   9   3  12       10.79     -257.44    245.17 o 
  11   3  12     6259.30     5579.93    430.31 o 
  13   3  12      201.51     -120.87    589.39 o 
  15   3  12      663.54      348.68    464.32 o 
 -32   4  12      571.53      847.34    537.80 o 
 -30   4  12     1123.91     1596.91    294.99 o 
 -28   4  12       30.46      -26.20    234.88 o 
 -26   4  12     5894.58     5636.75    633.16 o 
 -24   4  12        5.51      -74.23    193.87 o 
 -22   4  12     5663.24     5801.62    339.93 o 
 -20   4  12       92.54      -12.67    194.52 o 
 -18   4  12     2065.39     1800.72    207.80 o 
 -16   4  12     3670.76     4181.41    240.80 o 
 -14   4  12      619.48      790.25    160.78 o 
 -12   4  12     5448.67     4985.09    231.59 o 
 -10   4  12       54.88     -143.67    117.32 o 
  -8   4  12     2787.54     3218.26    208.82 o 
  -6   4  12     7036.83     7475.47    286.48 o 
  -4   4  12    14385.62    14302.71    397.94 o 
  -2   4  12      243.47      461.70    276.72 o 
   0   4  12      344.35      355.44    176.50 o 
   2   4  12    10270.99     9601.04    368.09 o 
   4   4  12      189.88     -103.72    199.01 o 
   6   4  12     5104.79     5410.87    342.30 o 
   8   4  12      170.65        9.12    226.69 o 
  10   4  12       39.93     -209.20    327.13 o 
  12   4  12     2165.32     1944.75    501.84 o 
  14   4  12      229.55     -426.76    397.51 o 
 -31   5  12      578.12      873.11    385.80 o 
 -29   5  12       30.69      -90.03    332.74 o 
 -27   5  12      206.30      218.32    321.00 o 
 -25   5  12     3720.30     4794.40    338.62 o 
 -23   5  12       24.61      -57.74    206.79 o 
 -21   5  12      810.71     1184.49    258.09 o 
 -19   5  12      552.84      534.67    224.62 o 
 -17   5  12     3427.47     4007.46    268.17 o 
 -15   5  12     1988.31     2339.74    264.85 o 
 -13   5  12     2948.24     3204.14    497.15 o 
 -11   5  12      804.81      925.86    206.87 o 
  -9   5  12       42.73      -27.06    194.22 o 
  -7   5  12    10910.29    11110.16    537.78 o 
  -5   5  12     1926.78     2204.67    225.82 o 
  -3   5  12      583.91      859.14    255.98 o 
  -1   5  12      118.70       16.66    236.63 o 
   1   5  12     1127.03     1532.97    229.02 o 
   3   5  12     4392.92     4690.96    327.52 o 
   5   5  12      763.38      854.68    249.38 o 
   7   5  12     4486.52     3908.60    423.81 o 
   9   5  12      554.74      322.42    337.30 o 
  11   5  12     1829.04     1152.44    404.45 o 
  13   5  12       50.84     -550.40    366.93 o 
 -28   6  12      558.47      315.53    367.72 o 
 -26   6  12      474.85      710.61    368.00 o 
 -24   6  12      307.86      118.09    334.69 o 
 -22   6  12      553.16      265.77    494.02 o 
 -20   6  12     1481.18     1053.71    334.56 o 
 -18   6  12       13.95     -303.29    278.28 o 
 -16   6  12      671.73     1099.04    265.93 o 
 -14   6  12       15.96      -62.36    211.06 o 
 -12   6  12      574.63      553.09    248.31 o 
 -10   6  12     4262.44     4224.98    811.39 o 
  -8   6  12     1028.95     1134.54    623.78 o 
  -6   6  12      606.28      782.98    250.58 o 
  -4   6  12     1813.59     2021.95    253.10 o 
  -2   6  12     1490.47     1373.93    365.83 o 
   0   6  12      119.88       36.59    264.79 o 
   2   6  12       95.26      -69.25    247.73 o 
   4   6  12      718.67      311.47    366.73 o 
   6   6  12     2750.98     2884.95    393.66 o 
   8   6  12     1307.55     1071.54    379.36 o 
  10   6  12      715.78      348.38    369.62 o 
 -25   7  12      355.01     -381.46    540.92 o 
 -23   7  12      336.79      171.97    494.02 o 
 -21   7  12      742.58      275.15    540.92 o 
 -15   7  12       11.50       75.04    325.18 o 
 -13   7  12      245.85      108.05    240.46 o 
 -11   7  12      509.86       79.37    248.31 o 
  -9   7  12     4245.99     4825.61    374.26 o 
  -7   7  12        2.45      -38.00    256.93 o 
  -5   7  12      200.44      420.59    353.32 o 
  -3   7  12      139.69      158.41    245.64 o 
  -1   7  12     3976.88     3731.78    454.94 o 
   1   7  12       23.86     -283.53    358.01 o 
   3   7  12      109.78     -273.83    319.28 o 
   5   7  12      190.08     -218.96    301.32 o 
   7   7  12      154.42     -136.50    476.83 o 
 -20   8  12      998.06      653.49    603.46 o 
 -18   8  12      106.76      378.33    565.94 o 
 -10   8  12     1865.56     1871.18    370.52 o 
  -8   8  12      704.39      615.30    292.87 o 
  -6   8  12      308.31      750.10    320.38 o 
  -4   8  12        3.30      177.81    246.88 o 
  -2   8  12      504.08      539.49    302.29 o 
   2   8  12       86.08     -661.30    440.87 o 
 -35   1  13      632.47      587.51    373.47 o 
 -33   1  13     1494.24      856.96    497.15 o 
 -31   1  13      249.74      -21.15    337.69 o 
 -29   1  13      446.69      616.30    285.80 o 
 -27   1  13        9.45     -250.14    231.86 o 
 -25   1  13     4262.40     4165.10    347.12 o 
 -23   1  13     4356.13     4741.61    318.02 o 
 -21   1  13      961.20      875.04    162.22 o 
 -19   1  13      310.00      251.27    133.64 o 
 -17   1  13     1200.39     1432.75    130.86 o 
 -15   1  13     4804.07     4656.79    174.40 o 
 -13   1  13     3231.51     2921.72    151.65 o 
 -11   1  13    12634.67    12543.51    274.61 o 
  -9   1  13     2046.48     2304.71    139.30 o 
  -7   1  13      706.86      622.62    103.27 o 
  -5   1  13     5133.71     5093.49    177.79 o 
  -3   1  13     9538.98     9346.38    239.52 o 
  -1   1  13     1811.90     1848.72    147.36 o 
   1   1  13      602.80      775.35    141.41 o 
   3   1  13     6215.50     5848.15    276.45 o 
   5   1  13      594.95      576.96    200.97 o 
   7   1  13     1306.92     1425.90    245.75 o 
   9   1  13     1034.82      723.56    290.80 o 
  11   1  13     1082.05      463.47    304.54 o 
  13   1  13      746.97      162.21    345.12 o 
  15   1  13      404.69      267.19    562.81 o 
 -34   2  13     1910.38     2186.48    440.87 o 
 -32   2  13      141.27      -48.05    310.35 o 
 -30   2  13     2999.79     2881.77    784.81 o 
 -28   2  13      460.18      -35.11    269.63 o 
 -26   2  13     3501.13     4013.87    359.15 o 
 -24   2  13     3859.03     4499.06    341.33 o 
 -22   2  13     4173.36     4057.17    257.83 o 
 -20   2  13      314.80      291.77    152.58 o 
 -18   2  13      920.13      978.00    161.26 o 
 -16   2  13    12834.64    12638.47    339.16 o 
 -14   2  13     3087.38     3465.72    248.74 o 
 -12   2  13     1475.82     1726.06    132.69 o 
 -10   2  13       90.58       71.40     91.71 o 
  -8   2  13    10037.53     9772.06    240.25 o 
  -6   2  13     4368.96     4330.47    166.62 o 
  -4   2  13     4345.21     4090.46    174.33 o 
  -2   2  13       66.48      105.62    199.56 o 
   0   2  13     1753.51     2369.05    676.94 o 
   2   2  13     7415.25     7346.17    307.76 o 
   4   2  13     1055.58     1178.66    216.21 o 
   6   2  13       92.53        4.40    198.23 o 
   8   2  13      290.50       89.30    225.28 o 
  10   2  13      695.70      588.98    263.57 o 
  12   2  13      529.31      363.48    278.31 o 
  14   2  13     1629.30     1272.39    327.87 o 
  16   2  13       97.71     -299.18    344.25 o 
 -33   3  13       49.71      -23.37    487.77 o 
 -31   3  13     1895.73     2139.98    368.08 o 
 -29   3  13     1557.08     1190.80    322.95 o 
 -27   3  13     1250.31     1460.46    261.88 o 
 -25   3  13       77.65       10.37    412.73 o 
 -23   3  13     1179.96      994.03    339.25 o 
 -21   3  13     2623.86     3383.14    252.86 o 
 -19   3  13     2321.89     2104.14    238.74 o 
 -17   3  13     2655.91     2934.80    283.28 o 
 -15   3  13     2579.85     2767.66    219.00 o 
 -13   3  13      526.12      707.43    118.70 o 
 -11   3  13     5217.33     5022.71    180.69 o 
  -9   3  13       55.76       97.81     97.54 o 
  -7   3  13       34.27       57.47    123.53 o 
  -5   3  13     6754.63     6871.16    269.57 o 
  -3   3  13     3130.93     3955.73    428.09 o 
  -1   3  13     2432.23     2945.13    348.63 o 
   1   3  13     2370.35     2614.49    245.25 o 
   3   3  13     2328.40     2567.31    260.37 o 
   5   3  13      109.65      -76.90    297.30 o 
   7   3  13     4393.97     4030.14    326.18 o 
   9   3  13       31.64      -69.76    232.47 o 
  11   3  13      521.73      306.89    347.01 o 
  13   3  13     1152.07     1321.04    431.13 o 
  15   3  13      629.92       81.38    421.66 o 
 -32   4  13       28.35      -50.84    465.88 o 
 -30   4  13      803.26      661.27    272.93 o 
 -28   4  13       34.18      -36.88    232.78 o 
 -26   4  13       55.66      105.02    223.12 o 
 -24   4  13      402.12      111.69    237.48 o 
 -22   4  13      413.47      178.55    229.26 o 
 -20   4  13      197.70       67.98    173.31 o 
 -18   4  13      755.72      807.71    252.29 o 
 -16   4  13      287.19      597.30    162.06 o 
 -14   4  13     1208.87     1398.28    184.52 o 
 -12   4  13       61.30       81.83    186.58 o 
 -10   4  13       52.50       68.35    138.55 o 
  -8   4  13      129.58       25.33    167.96 o 
  -6   4  13     2833.89     3274.42    236.85 o 
  -4   4  13     5324.89     5508.46    282.32 o 
  -2   4  13      547.45      669.62    238.60 o 
   0   4  13      526.45      578.33    203.12 o 
   2   4  13      104.45       21.39    199.83 o 
   4   4  13     1978.39     1516.82    255.61 o 
   6   4  13      234.51      196.20    227.52 o 
   8   4  13      396.74      193.42    286.79 o 
  10   4  13      144.49     -117.96    347.63 o 
  12   4  13      172.76     -562.06    374.71 o 
 -31   5  13      491.54      541.20    374.61 o 
 -29   5  13       67.87     -230.48    325.41 o 
 -27   5  13       83.61     -289.25    236.69 o 
 -25   5  13     1411.77     1847.95    268.45 o 
 -23   5  13      898.77      962.92    373.64 o 
 -21   5  13     1437.79     1463.68    273.77 o 
 -19   5  13       82.05     -101.77    174.41 o 
 -17   5  13       49.34       28.89    223.56 o 
 -15   5  13     3760.40     4130.02    630.04 o 
 -13   5  13     4876.59     4856.76    357.81 o 
 -11   5  13       36.66      215.84    218.75 o 
  -9   5  13      359.40      270.68    194.79 o 
  -7   5  13       98.60       57.01    153.44 o 
  -5   5  13     2631.11     2778.83    238.24 o 
  -3   5  13     1454.34     1412.35    223.33 o 
  -1   5  13      830.43     1045.98    290.70 o 
   1   5  13       31.84      -14.01    192.10 o 
   3   5  13      879.40      910.96    382.75 o 
   5   5  13     1172.06     1225.39    276.89 o 
   7   5  13     1526.63     1418.00    324.64 o 
   9   5  13      165.29     -402.49    359.10 o 
  11   5  13        4.72     -538.83    379.80 o 
 -28   6  13      228.11      497.15    360.38 o 
 -26   6  13      493.52      951.87    367.02 o 
 -24   6  13     1382.85     2642.09    600.33 o 
 -22   6  13      245.00     -362.70    287.66 o 
 -20   6  13        2.59     -256.39    243.88 o 
 -18   6  13      180.17      162.59    303.29 o 
 -16   6  13      104.18       83.90    240.36 o 
 -14   6  13     6205.67     5286.64    606.59 o 
 -12   6  13      151.32      157.95    231.93 o 
 -10   6  13     1591.94     1430.21    252.09 o 
  -8   6  13      258.62      543.36    259.10 o 
  -6   6  13      132.18      134.45    245.41 o 
  -4   6  13     2800.02     2951.40    267.76 o 
  -2   6  13      894.03     1069.64    350.19 o 
   0   6  13     6651.03     5811.96    514.35 o 
   2   6  13       93.95     -168.49    213.47 o 
   4   6  13      373.98      265.63    260.77 o 
   6   6  13      440.21      271.91    337.03 o 
   8   6  13       26.60     -487.77    325.18 o 
 -25   7  13        9.65     -100.06    553.43 o 
 -23   7  13      111.75      190.73    559.68 o 
 -21   7  13      384.91      991.17    565.94 o 
 -17   7  13       36.97      178.22    343.94 o 
 -15   7  13     1026.11     1112.28    308.60 o 
 -13   7  13      482.21     1009.01    673.81 o 
 -11   7  13       35.84     -145.86    212.58 o 
  -9   7  13       85.26       66.80    292.35 o 
  -7   7  13      259.93      223.58    228.40 o 
  -5   7  13      476.27      857.86    276.04 o 
  -3   7  13      911.71     1171.55    279.64 o 
  -1   7  13      137.43      -51.32    648.80 o 
   1   7  13      314.01     -593.79    404.91 o 
   3   7  13      135.91     -389.93    333.06 o 
   5   7  13      563.52      454.74    783.25 o 
 -20   8  13        0.23     -390.84    547.18 o 
 -12   8  13       78.10       25.45    280.95 o 
 -10   8  13        0.38     -364.64    361.14 o 
  -8   8  13      420.63      263.88    278.00 o 
  -6   8  13       12.91      211.37    303.27 o 
  -4   8  13       26.28     -107.18    306.42 o 
  -2   8  13      736.92      726.62    275.15 o 
 -34   0  14      288.08     -353.32    434.62 o 
 -32   0  14     2153.88     2098.04    534.67 o 
 -30   0  14      850.45     1081.85    453.38 o 
 -28   0  14     2931.77     2488.88    472.14 o 
 -26   0  14     8612.62     8958.08    615.97 o 
 -24   0  14     1649.93     1807.25    365.83 o 
 -22   0  14     2998.82     3511.32    412.73 o 
 -20   0  14     9889.81     9415.28    361.08 o 
 -18   0  14     6252.15     6269.09    412.73 o 
 -16   0  14     1985.96     2011.16    206.50 o 
 -14   0  14     1400.55     1211.34    314.24 o 
 -12   0  14     6942.70     7294.63    299.09 o 
 -10   0  14    16831.59    16476.82    471.27 o 
  -8   0  14    27830.48    26080.64    695.70 o 
  -6   0  14     6948.83     6854.98    290.58 o 
  -4   0  14    16967.99    17402.39    502.56 o 
  -2   0  14      313.43      267.25    160.76 o 
   0   0  14     2463.26     2363.81    243.39 o 
   2   0  14     6899.05     6759.99    528.42 o 
   4   0  14     3253.69     3661.40    506.53 o 
   6   0  14     1682.47     1727.00    291.49 o 
   8   0  14       52.55     -581.57    387.71 o 
  10   0  14     6014.63     4246.10    644.11 o 
  12   0  14       49.24     -431.49    469.01 o 
  14   0  14      599.64     1078.72    553.43 o 
 -35   1  14      869.22      251.13    360.30 o 
 -33   1  14      135.41     -405.80    307.30 o 
 -31   1  14      115.61      -84.57    277.63 o 
 -29   1  14       13.26      -32.02    261.99 o 
 -27   1  14     6176.84     5918.87    434.62 o 
 -25   1  14      420.42      214.53    227.44 o 
 -23   1  14     1194.57     1254.68    191.27 o 
 -21   1  14      185.89      259.94    150.54 o 
 -19   1  14      952.02      879.43    161.82 o 
 -17   1  14     7143.06     7110.22    216.11 o 
 -15   1  14      553.90      728.07    132.23 o 
 -13   1  14     2107.69     2444.74    153.26 o 
 -11   1  14    10832.02    10840.34    260.22 o 
  -9   1  14    25515.99    25156.64    450.40 o 
  -7   1  14     8305.94     8127.59    226.78 o 
  -5   1  14     2881.79     3193.11    180.31 o 
  -3   1  14       24.74       -8.31    105.89 o 
  -1   1  14     1257.21     1507.94    148.67 o 
   1   1  14     7247.35     7594.62    390.11 o 
   3   1  14     6564.15     6325.70    496.80 o 
   5   1  14     3148.87     3326.04    323.34 o 
   7   1  14     1046.71      840.51    235.38 o 
   9   1  14     1035.64      653.48    291.85 o 
  11   1  14     3220.34     3173.96    562.39 o 
  13   1  14        2.49     -296.12    345.58 o 
  15   1  14      684.83      451.97    385.95 o 
 -34   2  14       53.45      -12.93    344.88 o 
 -32   2  14       76.25      -51.00    317.55 o 
 -30   2  14       78.96     -110.09    279.68 o 
 -28   2  14        0.83     -180.03    361.14 o 
 -26   2  14     2530.85     2811.43    323.85 o 
 -24   2  14     3367.66     2928.13    309.53 o 
 -22   2  14      502.70      504.79    224.37 o 
 -20   2  14     4220.63     3928.09    246.67 o 
 -18   2  14     3087.91     3383.28    232.11 o 
 -16   2  14     1140.10     1692.63    184.50 o 
 -14   2  14     5656.67     5706.86    195.46 o 
 -12   2  14     3161.27     3108.51    163.76 o 
 -10   2  14     6176.35     6101.32    200.28 o 
  -8   2  14    17731.22    16731.71    341.23 o 
  -6   2  14      966.41      830.88    121.20 o 
  -4   2  14     1833.16     2403.16    199.71 o 
  -2   2  14      789.36      806.68    167.68 o 
   0   2  14     1878.86     1626.06    271.94 o 
   2   2  14     1556.99     1754.00    219.60 o 
   4   2  14       66.95       80.34    202.89 o 
   6   2  14      293.11      181.38    217.12 o 
   8   2  14     2383.00     1965.64    296.62 o 
  10   2  14      462.72      -26.67    263.82 o 
  12   2  14       58.47     -399.08    266.05 o 
  14   2  14      703.79      756.84    325.17 o 
 -33   3  14      113.77      263.69    625.35 o 
 -31   3  14      227.40      292.71    312.14 o 
 -29   3  14     3474.49     3281.05    387.79 o 
 -27   3  14      129.14     -221.93    210.45 o 
 -25   3  14     1453.21     1464.36    448.69 o 
 -23   3  14      316.55      285.10    190.11 o 
 -21   3  14     5116.28     5270.73    266.79 o 
 -19   3  14     3945.92     4103.00    256.27 o 
 -17   3  14      600.53      641.42    164.51 o 
 -15   3  14     1551.87     1836.83    185.61 o 
 -13   3  14      790.66     1015.17    129.58 o 
 -11   3  14     9467.70     9288.88    352.02 o 
  -9   3  14      179.50       65.88    171.67 o 
  -7   3  14      228.57      319.55    148.96 o 
  -5   3  14     3346.03     3779.45    253.70 o 
  -3   3  14       23.46     -228.17    152.11 o 
  -1   3  14     9422.02     9251.81    529.98 o 
   1   3  14        6.14      -34.30    181.85 o 
   3   3  14      653.21      832.24    237.18 o 
   5   3  14      723.16     1069.18    393.51 o 
   7   3  14     3971.55     4314.38    375.74 o 
   9   3  14       19.02     -369.70    257.04 o 
  11   3  14       15.32     -308.76    246.65 o 
  13   3  14      369.09      261.87    425.50 o 
 -32   4  14       60.37      111.14    328.27 o 
 -30   4  14     5094.82     5328.18    378.39 o 
 -28   4  14      947.69      948.32    263.69 o 
 -26   4  14       14.47     -161.09    248.37 o 
 -24   4  14     1032.63      613.38    262.21 o 
 -22   4  14     2120.05     1725.13    232.64 o 
 -20   4  14     8037.41     9073.15    341.90 o 
 -18   4  14     2617.19     2866.06    236.67 o 
 -16   4  14       62.24      206.80    162.71 o 
 -14   4  14       82.55      138.07    190.10 o 
 -12   4  14     8356.67     8840.64    393.98 o 
 -10   4  14     9167.37     9082.38    312.02 o 
  -8   4  14       84.83      148.48    144.21 o 
  -6   4  14     2255.55     2593.95    256.76 o 
  -4   4  14     5037.15     5266.12    271.83 o 
  -2   4  14     9408.43    10500.15   1138.13 o 
   0   4  14     1396.04     1161.36    300.77 o 
   2   4  14     1913.13     2016.40    273.87 o 
   4   4  14     1643.15     1809.24    269.54 o 
   6   4  14     2600.47     2705.82    322.38 o 
   8   4  14     4389.00     4354.56    377.75 o 
  10   4  14      165.68     -489.19    368.55 o 
  12   4  14        7.55     -504.17    336.11 o 
 -31   5  14      186.25      615.48    378.78 o 
 -29   5  14      462.06      710.23    269.70 o 
 -27   5  14      372.02      217.32    241.89 o 
 -25   5  14      612.24      785.03    290.70 o 
 -23   5  14     2058.14     2265.22    309.40 o 
 -21   5  14     1478.15     1648.79    285.74 o 
 -19   5  14      454.02      213.36    247.88 o 
 -17   5  14        2.76       23.40    195.07 o 
 -15   5  14     1254.71     1679.91    336.12 o 
 -13   5  14       26.69       61.20    217.59 o 
 -11   5  14     1397.65     1911.66    325.18 o 
  -9   5  14       44.36      -54.13    318.93 o 
  -7   5  14      630.57      395.42    176.93 o 
  -5   5  14     1739.88     2086.12    249.42 o 
  -3   5  14      853.16     1026.11    209.55 o 
  -1   5  14     1042.89     1364.81    317.30 o 
   1   5  14      608.95      700.58    231.31 o 
   3   5  14     1280.05     1130.05    265.69 o 
   5   5  14     1593.64     1732.45    287.19 o 
   7   5  14     1928.47     2100.03    422.14 o 
   9   5  14      774.69      387.47    398.83 o 
 -28   6  14       44.32      146.23    353.90 o 
 -26   6  14      212.87      134.45    528.42 o 
 -24   6  14     1210.56     1444.55    365.83 o 
 -22   6  14       61.39      200.11    343.94 o 
 -20   6  14      790.88      984.92    322.05 o 
 -18   6  14     1138.18     1252.64    315.80 o 
 -16   6  14      290.18      247.08    264.79 o 
 -14   6  14     3229.59     3873.37    364.97 o 
 -12   6  14       68.79      361.29    221.10 o 
 -10   6  14      210.55      318.02    264.03 o 
  -8   6  14      875.65      724.76    268.89 o 
  -6   6  14       19.69     -215.71    211.06 o 
  -4   6  14      609.22      576.54    235.16 o 
  -2   6  14      680.15     1095.00    256.43 o 
   0   6  14       26.07      -85.07    497.15 o 
   2   6  14     2090.96     2129.58    295.71 o 
   4   6  14      448.56      -39.53    361.59 o 
   6   6  14        9.72     -633.94    445.56 o 
 -25   7  14      489.84      181.35    590.95 o 
 -23   7  14      347.22     -228.25    537.80 o 
 -19   7  14      683.29     1097.48    322.05 o 
 -17   7  14     1603.53     2520.14    465.88 o 
 -15   7  14        7.33       45.97    237.54 o 
 -13   7  14     2670.70     2260.29    880.17 o 
 -11   7  14      762.07      883.90    313.37 o 
  -9   7  14      357.72       71.03    284.58 o 
  -7   7  14     1843.85     1954.91    318.35 o 
  -5   7  14       83.35      -29.74    275.94 o 
  -3   7  14       72.90      -79.84    252.74 o 
  -1   7  14        2.90     -181.82    251.42 o 
   1   7  14      583.40      338.95    841.09 o 
   3   7  14      765.07      325.18    640.98 o 
 -14   8  14      844.02     1028.69    365.83 o 
 -12   8  14      177.27       41.82    256.09 o 
 -10   8  14       11.12       95.95    270.03 o 
  -8   8  14     1605.58     1539.77    531.54 o 
  -6   8  14      153.92      395.69    264.13 o 
  -4   8  14     1980.19     1479.01    584.70 o 
  -2   8  14        1.62     -256.23    300.04 o 
 -35   1  15      481.65      425.45    347.63 o 
 -33   1  15      237.50      -92.79    320.49 o 
 -31   1  15      303.07      180.97    306.72 o 
 -29   1  15      541.02      502.19    289.61 o 
 -27   1  15     1089.20     1689.71    302.80 o 
 -25   1  15      761.74      930.76    295.48 o 
 -23   1  15     1348.52     1632.35    205.50 o 
 -21   1  15       18.98       11.62    147.17 o 
 -19   1  15      160.62       24.56    144.65 o 
 -17   1  15     1166.80     1202.98    140.36 o 
 -15   1  15      457.47      463.00    123.37 o 
 -13   1  15       31.66        5.43    106.86 o 
 -11   1  15     3725.51     3749.87    177.43 o 
  -9   1  15        3.73       66.04    105.31 o 
  -7   1  15     1399.20     1416.48    140.02 o 
  -5   1  15      175.25      -37.67    106.25 o 
  -3   1  15      184.83      201.22    117.94 o 
  -1   1  15     2681.89     2550.11    228.89 o 
   1   1  15       27.10      329.71    270.46 o 
   3   1  15     1282.90     1181.02    290.68 o 
   5   1  15      854.18      995.89    239.26 o 
   7   1  15       65.29     -135.63    228.92 o 
   9   1  15       56.48     -200.21    238.27 o 
  11   1  15       14.57     -491.21    334.69 o 
  13   1  15        8.54     -308.74    374.36 o 
 -34   2  15     2381.22     2450.94    414.55 o 
 -32   2  15      669.98      967.20    348.09 o 
 -30   2  15     1573.05     1255.49    334.95 o 
 -28   2  15        2.50      119.33    276.26 o 
 -26   2  15     5578.69     5955.92    412.23 o 
 -24   2  15     2326.19     3335.22    262.06 o 
 -22   2  15     5126.75     4561.13    529.33 o 
 -20   2  15     1291.95     1802.15    267.06 o 
 -18   2  15      495.29      505.30    159.03 o 
 -16   2  15    12114.29    11338.41    422.02 o 
 -14   2  15    12848.51    12460.56    295.22 o 
 -12   2  15     4255.96     4172.30    184.78 o 
 -10   2  15      818.55      828.07    125.61 o 
  -8   2  15    28252.11    28186.33    562.24 o 
  -6   2  15     4787.13     4556.27    234.83 o 
  -4   2  15     1738.55     2045.68    207.43 o 
  -2   2  15      561.21      629.08    174.96 o 
   0   2  15        2.72      -40.18    222.12 o 
   2   2  15     5299.49     5431.44    927.08 o 
   4   2  15     5829.05     5589.20    690.96 o 
   6   2  15      155.92      228.10    231.24 o 
   8   2  15       41.93     -347.48    231.65 o 
  10   2  15      462.64       61.35    318.83 o 
  12   2  15     1091.16      219.33    303.66 o 
 -33   3  15      768.35      703.50    352.51 o 
 -31   3  15       60.71     -296.24    285.11 o 
 -29   3  15      270.14      626.77    296.59 o 
 -27   3  15       25.21     -173.62    240.87 o 
 -25   3  15     1196.10     1076.88    509.66 o 
 -23   3  15      138.29      184.38    187.59 o 
 -21   3  15       10.34     -240.61    160.41 o 
 -19   3  15      306.87      411.20    176.70 o 
 -17   3  15      353.67      341.10    161.47 o 
 -15   3  15     1268.60     1605.11    189.78 o 
 -13   3  15     3109.12     2972.98    306.44 o 
 -11   3  15      703.39      818.12    156.15 o 
  -9   3  15        2.02       -4.61    140.65 o 
  -7   3  15      310.92      541.96    166.91 o 
  -5   3  15      191.31      247.50    210.15 o 
  -3   3  15      400.02      484.83    173.01 o 
  -1   3  15      650.10      982.54    267.80 o 
   1   3  15      238.54      -54.99    300.17 o 
   3   3  15      380.96      490.62    221.77 o 
   5   3  15      886.09     1092.77    271.62 o 
   7   3  15        1.57     -153.41    244.22 o 
   9   3  15      479.50      343.80    283.85 o 
  11   3  15      228.33       15.43    306.62 o 
 -32   4  15       14.69     -393.49    327.87 o 
 -30   4  15       16.39      124.58    248.32 o 
 -28   4  15      467.24      381.38    243.80 o 
 -26   4  15       28.91     -343.71    229.14 o 
 -24   4  15        5.41      156.87    247.36 o 
 -22   4  15        3.77      256.73    191.89 o 
 -20   4  15      837.47      531.71    198.97 o 
 -18   4  15     4229.91     3945.41    263.49 o 
 -16   4  15       12.84      -26.17    214.43 o 
 -14   4  15      984.65     1122.39    343.94 o 
 -12   4  15      225.34       90.03    214.54 o 
 -10   4  15      391.04      420.77    163.85 o 
  -8   4  15      514.41      681.34    173.90 o 
  -6   4  15     1062.45      860.15    200.65 o 
  -4   4  15     1130.02      986.63    212.08 o 
  -2   4  15      276.18      126.44    201.32 o 
   0   4  15       90.92       12.78    263.08 o 
   2   4  15       27.45     -197.26    218.59 o 
   4   4  15       34.58     -256.71    234.58 o 
   6   4  15       24.01      -88.44    242.02 o 
   8   4  15       54.43     -219.45    255.63 o 
  10   4  15      215.30     -286.16    465.88 o 
 -29   5  15      251.26      617.98    273.14 o 
 -27   5  15      269.12      332.12    249.36 o 
 -25   5  15      670.40      638.06    268.54 o 
 -23   5  15      599.65      701.28    277.15 o 
 -21   5  15      491.35      164.69    242.41 o 
 -19   5  15      188.53      213.56    293.91 o 
 -17   5  15     1958.97     2117.16    301.66 o 
 -15   5  15      381.00      369.72    256.39 o 
 -13   5  15      600.77      676.42    259.72 o 
 -11   5  15     1032.55     1095.22    273.77 o 
  -9   5  15      329.68      327.58    282.97 o 
  -7   5  15       45.23      110.23    191.24 o 
  -5   5  15      963.15      978.00    207.99 o 
  -3   5  15      624.29      547.38    226.16 o 
  -1   5  15      486.48      427.39    545.61 o 
   1   5  15     1194.52      700.61    498.71 o 
   3   5  15      209.86      -56.55    320.65 o 
   5   5  15      168.70     -257.66    252.13 o 
   7   5  15      663.33      387.46    347.08 o 
 -28   6  15      320.81       93.80    556.56 o 
 -26   6  15      161.81      372.65    300.78 o 
 -24   6  15     2173.45     1579.00    418.98 o 
 -22   6  15     1407.04     2057.39    425.24 o 
 -20   6  15       11.40     -223.92    225.30 o 
 -18   6  15      180.64      222.53    269.52 o 
 -16   6  15      764.69     1118.64    272.37 o 
 -14   6  15     2677.02     2119.47    289.19 o 
 -12   6  15     1777.57     1678.55    328.10 o 
 -10   6  15       86.94     -229.00    257.23 o 
  -8   6  15     2045.40     2243.20    376.77 o 
  -6   6  15      179.09     -189.40    258.20 o 
  -4   6  15     3988.38     4530.72    329.49 o 
  -2   6  15      719.93      708.81    236.61 o 
   0   6  15     2905.85     2534.95    424.24 o 
   2   6  15      968.60     1067.08    514.35 o 
   4   6  15        7.60     -178.05    317.60 o 
   6   6  15      448.92     -209.07    380.14 o 
 -21   7  15      105.56      328.31    397.09 o 
 -19   7  15        5.37      318.93    315.80 o 
 -17   7  15       30.91       66.65    248.48 o 
 -15   7  15        6.76     -354.13    285.36 o 
 -13   7  15      128.54      -31.62    292.43 o 
 -11   7  15      323.10      344.59    301.64 o 
  -9   7  15      427.30      134.13    236.08 o 
  -7   7  15      141.92       -3.16    256.75 o 
  -5   7  15       45.95      159.08    238.56 o 
  -3   7  15      347.92      177.64    245.08 o 
  -1   7  15       48.12     -141.24    228.22 o 
   1   7  15        5.70      -79.22    590.95 o 
 -14   8  15      485.47      290.40    345.50 o 
 -12   8  15      660.38      696.70    332.76 o 
 -10   8  15        4.57     -171.93    311.11 o 
  -8   8  15      131.97     -243.54    312.52 o 
  -6   8  15       66.39      185.47    277.85 o 
 -34   0  16     1225.09      909.88    512.78 o 
 -32   0  16      319.18       65.66    422.11 o 
 -30   0  16     6631.66     7060.16    619.09 o 
 -28   0  16      647.33      587.83    387.71 o 
 -26   0  16    10623.62    10180.63    628.47 o 
 -24   0  16     1205.00     1103.74    365.83 o 
 -22   0  16     3725.53     4414.94    475.26 o 
 -20   0  16     6019.82     5695.88    304.51 o 
 -18   0  16     7335.74     7148.57    334.91 o 
 -16   0  16     8225.84     7934.72    344.37 o 
 -14   0  16     3415.53     3711.96    277.92 o 
 -12   0  16    73125.72    71555.22   2263.75 o 
 -10   0  16      160.26       11.33    158.04 o 
  -8   0  16     2460.52     2333.69    373.64 o 
  -6   0  16    10157.21     9616.13    374.40 o 
  -4   0  16     2451.33     2519.64    309.55 o 
  -2   0  16    18827.99    18730.09    566.27 o 
   0   0  16      958.48      736.46    364.26 o 
   2   0  16      200.81      413.04    207.81 o 
   4   0  16     4719.57     3761.46    578.45 o 
   6   0  16     8265.74     8626.65    700.39 o 
   8   0  16     1426.85     1275.71    537.80 o 
  10   0  16      246.18     -203.24    500.28 o 
  12   0  16      333.76      550.30    534.67 o 
 -35   1  16       45.51     -237.82    350.39 o 
 -33   1  16      612.94      381.83    354.88 o 
 -31   1  16     3634.41     3489.35    465.88 o 
 -29   1  16      155.81      193.68    286.31 o 
 -27   1  16      120.17      108.05    259.78 o 
 -25   1  16     1579.96     1919.54    297.27 o 
 -23   1  16      247.23      277.46    171.04 o 
 -21   1  16     4686.33     4206.82    691.01 o 
 -19   1  16       98.55      213.71    157.61 o 
 -17   1  16      613.25      831.75    139.88 o 
 -15   1  16     4247.61     4437.46    198.54 o 
 -13   1  16    11993.77    11905.24    293.35 o 
 -11   1  16       98.14       61.79    116.72 o 
  -9   1  16     4650.10     4640.91    193.43 o 
  -7   1  16     2854.54     3008.41    181.18 o 
  -5   1  16     2635.89     2546.14    178.38 o 
  -3   1  16     5773.04     6056.15    377.41 o 
  -1   1  16     1237.59     1173.91    196.48 o 
   1   1  16     1949.93     1779.12    228.45 o 
   3   1  16     3726.58     4298.17    398.52 o 
   5   1  16      299.16      325.52    307.09 o 
   7   1  16     3409.55     3227.09    363.40 o 
   9   1  16      530.36      649.66    375.87 o 
  11   1  16        5.24     -471.99    370.17 o 
 -34   2  16      497.29      554.50    392.40 o 
 -32   2  16       23.42      -47.82    316.99 o 
 -30   2  16      649.24      695.47    315.03 o 
 -28   2  16     1614.90     1734.95    317.26 o 
 -26   2  16      111.53      122.43    189.27 o 
 -24   2  16      417.29      518.29    193.31 o 
 -22   2  16       73.85       59.34    169.73 o 
 -20   2  16      725.97      670.46    186.88 o 
 -18   2  16      886.45      853.90    178.22 o 
 -16   2  16      225.32      374.49    133.05 o 
 -14   2  16        3.97     -135.70    113.67 o 
 -12   2  16     2265.15     2936.81    246.18 o 
 -10   2  16     8784.76     8024.29    237.57 o 
  -8   2  16     2442.99     2769.24    211.91 o 
  -6   2  16      134.01       53.20    142.43 o 
  -4   2  16      123.97       17.96    160.07 o 
  -2   2  16      985.00     1239.35    222.10 o 
   0   2  16      729.59      974.21    217.62 o 
   2   2  16        1.82      308.33    448.69 o 
   4   2  16      845.74      837.95    321.68 o 
   6   2  16     3582.06     3477.60    344.73 o 
   8   2  16      196.52     -122.91    266.12 o 
  10   2  16      519.25      -59.63    299.64 o 
 -33   3  16        7.18      260.24    344.57 o 
 -31   3  16      104.03     -321.34    411.17 o 
 -29   3  16     2364.37     2315.99    357.17 o 
 -27   3  16     2166.59     1826.71    321.55 o 
 -25   3  16     1864.28     2279.30    259.79 o 
 -23   3  16       49.42      -77.74    176.62 o 
 -21   3  16      296.80       68.51    174.64 o 
 -19   3  16      822.95      848.49    231.88 o 
 -17   3  16      786.90      707.84    175.09 o 
 -15   3  16     2575.52     3119.55    484.71 o 
 -13   3  16      132.02      119.03    143.76 o 
 -11   3  16      486.41      449.74    152.30 o 
  -9   3  16     6036.96     5476.48    257.49 o 
  -7   3  16       20.76     -132.32    145.72 o 
  -5   3  16      210.28      303.36    179.35 o 
  -3   3  16       40.95        1.25    174.37 o 
  -1   3  16      455.68      427.69    209.68 o 
   1   3  16     1838.92     1938.15    330.56 o 
   3   3  16      569.79      635.19    647.23 o 
   5   3  16       17.93     -275.84    246.07 o 
   7   3  16       23.60     -116.56    277.71 o 
   9   3  16      224.52     -307.61    283.79 o 
 -32   4  16       98.88     -369.19    299.12 o 
 -30   4  16      208.51      262.18    252.03 o 
 -26   4  16      172.59       -9.52    270.83 o 
 -24   4  16       32.84     -282.61    188.40 o 
 -22   4  16     1129.89     1287.39    215.56 o 
 -20   4  16     3567.55     3957.23    581.76 o 
 -18   4  16    14701.14    15197.73    547.17 o 
 -16   4  16      245.09       14.71    198.33 o 
 -14   4  16      997.71     1313.71    270.63 o 
 -12   4  16       21.11      -32.04    223.75 o 
 -10   4  16     4534.65     4674.33    273.61 o 
  -8   4  16    13554.60    13542.82    411.78 o 
  -6   4  16      630.58      671.04    188.05 o 
  -4   4  16     1989.18     2297.47    274.00 o 
  -2   4  16       47.92        9.66    206.06 o 
   0   4  16     6682.17     7384.47    880.17 o 
   2   4  16      451.97      349.30    534.67 o 
   4   4  16      255.85      356.60    389.09 o 
   6   4  16        3.12       36.42    276.49 o 
   8   4  16      688.68      557.53    308.95 o 
 -29   5  16        9.38      218.16    263.36 o 
 -27   5  16      503.77     1099.97    306.42 o 
 -25   5  16      168.98      238.15    254.43 o 
 -23   5  16       43.48      -51.67    328.31 o 
 -21   5  16      343.27      441.07    261.04 o 
 -19   5  16     2029.52     2401.11    302.51 o 
 -17   5  16      472.40      300.64    263.08 o 
 -15   5  16     1815.85     2005.24    315.97 o 
 -13   5  16      247.57      365.53    236.63 o 
 -11   5  16       66.55     -387.66    343.94 o 
  -9   5  16      807.95      892.51    280.37 o 
  -7   5  16       51.07      134.99    205.74 o 
  -5   5  16      134.37      -71.93    212.27 o 
  -3   5  16      780.58     1398.15    253.85 o 
  -1   5  16       93.36       16.00    235.78 o 
   1   5  16      670.34      369.39    339.34 o 
   3   5  16      651.03      522.66    509.66 o 
   5   5  16      369.65      235.16    431.29 o 
 -26   6  16      218.14      -12.51    318.93 o 
 -24   6  16      325.79      772.30    418.98 o 
 -22   6  16     1203.37     1188.16    406.47 o 
 -20   6  16      183.50      421.22    254.84 o 
 -18   6  16      656.06      867.87    264.20 o 
 -16   6  16      350.46      214.73    289.34 o 
 -14   6  16        5.42      -82.00    270.29 o 
 -12   6  16     1880.19     2136.45    647.23 o 
 -10   6  16       95.57       56.35    222.65 o 
  -8   6  16      126.69      254.01    256.73 o 
  -6   6  16      539.23      340.32    261.08 o 
  -4   6  16      396.57      121.63    236.22 o 
  -2   6  16      343.88      501.16    234.44 o 
   0   6  16     1646.29     2124.77    300.33 o 
   2   6  16      396.31      105.09    345.43 o 
   4   6  16      701.33      356.04    367.24 o 
 -21   7  16     1083.63      887.99    444.00 o 
 -19   7  16       97.01      411.62    320.04 o 
 -17   7  16       11.07     -326.91    262.03 o 
 -15   7  16      268.83      554.71    287.48 o 
 -13   7  16      466.39      259.89    281.09 o 
 -11   7  16      333.78      327.42    322.63 o 
  -9   7  16       30.03      292.10    265.89 o 
  -7   7  16      112.77       34.60    314.68 o 
  -5   7  16      406.02      376.47    503.40 o 
  -3   7  16     2129.34     1828.33    365.30 o 
  -1   7  16        3.79     -426.16    368.71 o 
 -12   8  16     1458.88     1451.62    483.08 o 
 -35   1  17      294.24      228.20    344.88 o 
 -33   1  17      484.48       89.11    329.43 o 
 -31   1  17      488.77      556.79    306.29 o 
 -29   1  17       13.89      -54.71    275.25 o 
 -27   1  17      896.67     1079.48    297.22 o 
 -25   1  17     2070.87     1717.37    295.15 o 
 -23   1  17      566.54      472.10    184.80 o 
 -21   1  17      204.16      125.50    173.82 o 
 -19   1  17     2375.62     2145.65    371.27 o 
 -17   1  17     3053.56     3196.58    245.06 o 
 -15   1  17      832.81      784.91    144.76 o 
 -13   1  17     2295.37     2233.87    175.32 o 
 -11   1  17      150.96      240.65    128.46 o 
  -9   1  17       47.24       38.55    118.84 o 
  -7   1  17     1155.66     1509.06    159.46 o 
  -5   1  17     1148.70     1264.04    158.23 o 
  -3   1  17       52.24     -148.42    166.53 o 
  -1   1  17      184.09      167.78    183.82 o 
   1   1  17     2067.90     2073.76    283.91 o 
   3   1  17      334.51      360.56    223.12 o 
   5   1  17       77.37       74.55    313.37 o 
   7   1  17      155.48     -211.73    342.67 o 
   9   1  17      753.80      185.80    388.01 o 
 -34   2  17      704.29      996.21    345.96 o 
 -32   2  17      372.02      561.80    442.43 o 
 -30   2  17     1231.43     1158.11    342.61 o 
 -28   2  17      119.71     -252.88    269.30 o 
 -26   2  17      192.19      -50.69    458.07 o 
 -24   2  17     2384.54     2529.37    252.01 o 
 -22   2  17     7015.47     6448.63    301.13 o 
 -20   2  17      659.20      801.19    192.40 o 
 -18   2  17      295.53      351.94    161.89 o 
 -16   2  17     7327.83     7170.10    241.54 o 
 -14   2  17     1944.66     2291.20    262.91 o 
 -12   2  17     8288.17     7905.27    249.80 o 
 -10   2  17      616.85      602.34    137.46 o 
  -8   2  17     3236.30     3459.98    305.42 o 
  -6   2  17     1633.18     1924.70    304.79 o 
  -4   2  17     5345.52     5501.99    345.39 o 
  -2   2  17      137.04      116.90    188.01 o 
   0   2  17      374.74      325.49    212.19 o 
   2   2  17     1256.46     1327.32    361.14 o 
   4   2  17     1083.18     1050.21    354.23 o 
   6   2  17     1177.33     1416.24    608.15 o 
   8   2  17       66.44     -228.40    265.71 o 
 -33   3  17       65.13      -77.21    309.51 o 
 -31   3  17      196.71      448.48    321.68 o 
 -29   3  17        3.45     -410.34    276.67 o 
 -27   3  17       40.58      254.61    406.47 o 
 -25   3  17      707.51      862.86    229.27 o 
 -23   3  17     1965.51     2052.88    240.07 o 
 -21   3  17       88.80      232.36    174.41 o 
 -19   3  17      239.68      -10.98    224.40 o 
 -17   3  17     1654.41     1430.62    209.28 o 
 -15   3  17       39.90     -167.16    145.98 o 
 -13   3  17       98.40      -20.53    142.06 o 
 -11   3  17      232.52      366.88    162.21 o 
  -9   3  17      494.59      827.11    179.17 o 
  -7   3  17      237.65      332.70    174.27 o 
  -5   3  17      178.65      202.93    170.11 o 
  -3   3  17      260.82      177.91    199.88 o 
  -1   3  17       69.12      170.26    210.77 o 
   1   3  17      523.19      619.27    320.38 o 
   3   3  17       34.53       59.09    307.10 o 
   5   3  17       14.96      -46.30    339.24 o 
   7   3  17       13.84     -365.57    243.71 o 
 -32   4  17        7.06       40.42    335.87 o 
 -30   4  17        5.42      224.24    269.57 o 
 -28   4  17      240.21      233.65    299.43 o 
 -26   4  17      696.07      574.91    393.97 o 
 -24   4  17      261.23      208.96    213.29 o 
 -22   4  17      120.24      323.86    196.02 o 
 -20   4  17      645.63      692.29    244.40 o 
 -18   4  17       26.35      579.18    264.43 o 
 -16   4  17     1006.32     1032.35    279.12 o 
 -14   4  17      142.98      -95.37    225.52 o 
 -12   4  17      293.00      203.94    244.24 o 
 -10   4  17       69.57     -215.10    247.47 o 
  -8   4  17     1180.32     1028.95    278.64 o 
  -6   4  17      102.54      224.71    202.69 o 
  -4   4  17      511.01      645.34    210.49 o 
  -2   4  17      173.43      191.63    210.59 o 
   0   4  17        0.20      -48.92    235.53 o 
   2   4  17      381.02      441.28    343.75 o 
   4   4  17      220.21     -372.85    383.02 o 
   6   4  17       25.86     -392.74    289.65 o 
 -29   5  17      218.84      102.55    242.61 o 
 -27   5  17     1102.95     1386.19    310.84 o 
 -25   5  17     1461.78     1116.24    368.95 o 
 -23   5  17       51.74       68.37    281.27 o 
 -21   5  17        2.29     -280.90    259.21 o 
 -19   5  17        3.87      164.31    254.62 o 
 -17   5  17      993.53     1008.03    275.59 o 
 -15   5  17     1183.14     1462.74    292.35 o 
 -13   5  17      136.64      171.46    238.76 o 
 -11   5  17       72.40     -217.10    253.54 o 
  -9   5  17        2.16     -353.18    235.45 o 
  -7   5  17     1788.12     2015.98    297.18 o 
  -5   5  17       28.43      140.16    206.13 o 
  -3   5  17      203.98      -80.62    215.30 o 
  -1   5  17        8.94     -106.52    233.38 o 
   1   5  17       40.30     -349.46    487.77 o 
   3   5  17     1010.54      440.35    364.78 o 
 -26   6  17      370.34      340.81    340.81 o 
 -24   6  17      544.78      403.35    418.98 o 
 -22   6  17      474.96      304.81    308.77 o 
 -20   6  17      937.98      773.53    318.97 o 
 -18   6  17        4.25       -4.47    262.65 o 
 -16   6  17     1347.69     1132.31    528.42 o 
 -14   6  17      938.43     1418.59    403.35 o 
 -12   6  17      459.52      194.48    318.93 o 
 -10   6  17      625.78      415.43    401.78 o 
  -8   6  17      559.65      714.80    321.23 o 
  -6   6  17     1357.19     1218.18    318.37 o 
  -4   6  17       77.44     -119.71    230.34 o 
  -2   6  17      272.85      469.43    281.18 o 
   0   6  17      140.00       23.29    243.15 o 
 -21   7  17      159.88       65.66    290.79 o 
 -19   7  17        2.06     -211.44    241.73 o 
 -17   7  17      221.29      151.42    248.92 o 
 -15   7  17       58.84      -41.75    254.57 o 
 -13   7  17       33.66     -308.06    274.70 o 
 -11   7  17      174.19     -272.56    383.02 o 
  -9   7  17       30.38     -185.14    275.71 o 
  -7   7  17      578.64      495.69    370.52 o 
  -5   7  17       67.77      288.76    277.34 o 
 -34   0  18        2.42      -18.76    456.50 o 
 -32   0  18     1302.11     1066.21    490.90 o 
 -30   0  18     1516.67     1291.34    440.87 o 
 -28   0  18      863.24     1044.33    422.11 o 
 -26   0  18     2170.67      928.64    393.97 o 
 -24   0  18       26.45     -168.84    306.42 o 
 -22   0  18       35.90     -134.45    278.28 o 
 -20   0  18     1526.10     1727.06    251.78 o 
 -18   0  18      904.30     1064.12    314.24 o 
 -16   0  18     4576.75     4464.47    318.51 o 
 -14   0  18     5933.85     5888.15    321.68 o 
 -12   0  18    15711.81    15253.41    647.23 o 
 -10   0  18      610.64      766.48    429.93 o 
  -8   0  18      252.73      237.11    198.04 o 
  -6   0  18       91.15      -99.97    188.27 o 
  -4   0  18     4474.16     3930.89    319.19 o 
  -2   0  18     5677.86     5684.39    447.12 o 
   0   0  18     2337.35     2563.92    509.66 o 
   2   0  18     3028.64     3211.15    565.94 o 
   4   0  18     3011.00     2526.40    594.08 o 
   6   0  18      548.62      171.97    506.53 o 
   8   0  18     1510.83     1757.22    612.84 o 
 -33   1  18      381.56      428.65    332.48 o 
 -31   1  18       13.40     -171.71    280.68 o 
 -29   1  18     5919.94     5078.39    933.33 o 
 -27   1  18      214.49     -161.27    248.55 o 
 -25   1  18      363.80     -125.86    239.88 o 
 -23   1  18      116.70       43.49    178.84 o 
 -21   1  18     1174.24     1123.57    205.65 o 
 -19   1  18     2085.24     2102.32    325.28 o 
 -17   1  18      190.46      -86.18    136.22 o 
 -15   1  18      152.20      122.11    136.68 o 
 -13   1  18     1303.35     1297.34    161.92 o 
 -11   1  18     7587.65     7242.17    288.80 o 
  -9   1  18     1112.38     1406.23    164.64 o 
  -7   1  18     1248.10      981.89    160.55 o 
  -5   1  18      200.33      130.76    173.21 o 
  -3   1  18       87.81      183.49    188.61 o 
  -1   1  18     4444.85     5086.78    381.49 o 
   1   1  18        5.81      -15.51    236.60 o 
   3   1  18     1454.52     1945.92    650.36 o 
   5   1  18      392.54      319.16    337.93 o 
   7   1  18       10.06     -264.53    359.27 o 
 -34   2  18       37.10      109.86    336.51 o 
 -32   2  18     2074.73     2756.15    391.09 o 
 -30   2  18      792.71      723.27    327.13 o 
 -28   2  18      197.62      212.62    291.84 o 
 -26   2  18     2027.99     1693.61    414.29 o 
 -24   2  18      168.48       16.27    196.41 o 
 -22   2  18     2866.14     2815.91    256.48 o 
 -20   2  18     1681.66     1807.89    336.21 o 
 -18   2  18      458.48      473.33    182.63 o 
 -16   2  18    10807.62    10703.88    301.31 o 
 -14   2  18     6298.29     6428.49    239.00 o 
 -12   2  18     2305.27     2682.99    190.07 o 
 -10   2  18     4515.35     4337.83    298.96 o 
  -8   2  18       29.21      139.37    173.91 o 
  -6   2  18     1629.09     1733.56    215.91 o 
  -4   2  18      975.54      978.32    211.62 o 
  -2   2  18      107.43        9.98    203.23 o 
   0   2  18      646.72      872.32    238.39 o 
   2   2  18      591.39      923.79    249.04 o 
   4   2  18        9.79     -265.77    342.38 o 
   6   2  18      558.42      362.70    364.80 o 
 -33   3  18       49.00     -358.94    311.11 o 
 -31   3  18     1943.76     2018.20    353.42 o 
 -29   3  18       18.03     -265.01    270.78 o 
 -27   3  18     1269.46     1224.07    253.28 o 
 -25   3  18      578.53      467.55    218.95 o 
 -23   3  18     5205.57     5880.05    305.51 o 
 -21   3  18     2539.67     2250.49    319.67 o 
 -19   3  18     1252.22     1128.88    207.48 o 
 -17   3  18     3892.95     4479.54    973.98 o 
 -15   3  18        2.50      -85.64    276.72 o 
 -13   3  18     6391.01     6333.37    281.78 o 
 -11   3  18      299.14      460.03    171.67 o 
  -9   3  18      211.11      131.07    243.88 o 
  -7   3  18     3875.38     4059.35    460.07 o 
  -5   3  18       39.72      146.61    196.99 o 
  -3   3  18     4813.36     4038.32   1052.14 o 
  -1   3  18        2.65       42.79    224.51 o 
   1   3  18     1113.21     1055.73    255.64 o 
   3   3  18      505.60      580.01    362.57 o 
   5   3  18     2636.58     2588.39    848.91 o 
 -30   4  18      156.79      -29.02    392.40 o 
 -28   4  18       14.85     -284.13    384.59 o 
 -26   4  18     2437.67     3005.58    402.94 o 
 -24   4  18      204.60        7.70    218.37 o 
 -22   4  18      166.76      125.45    250.91 o 
 -20   4  18      694.92      429.57    248.31 o 
 -18   4  18     1081.56     1315.29    270.15 o 
 -16   4  18     3235.45     3760.36   1216.30 o 
 -14   4  18      170.99      210.90    225.32 o 
 -12   4  18     1624.36     2146.38    529.98 o 
 -10   4  18       18.78      -91.02    171.85 o 
  -8   4  18     2362.59     2406.33    252.07 o 
  -6   4  18     1522.53     1735.92    239.76 o 
  -4   4  18     2097.09     2176.43    263.10 o 
  -2   4  18        7.66     -260.51    210.02 o 
   0   4  18        5.30      -29.62    249.65 o 
   2   4  18     3129.52     4108.36    454.75 o 
   4   4  18       33.50     -172.44    373.64 o 
 -29   5  18        1.04     -436.18    290.79 o 
 -27   5  18      566.68     1472.69    393.97 o 
 -25   5  18      107.03       59.00    245.66 o 
 -23   5  18      280.66       59.18    242.14 o 
 -21   5  18      284.48      411.75    247.94 o 
 -19   5  18        7.93     -247.36    223.85 o 
 -17   5  18     1224.48      867.69    401.78 o 
 -15   5  18       29.06      -29.39    228.94 o 
 -13   5  18     1437.45     1486.23    517.47 o 
 -11   5  18       30.65     -229.52    267.28 o 
  -9   5  18      150.01      334.78    264.39 o 
  -7   5  18      883.66      946.79    219.42 o 
  -5   5  18      724.88      862.28    248.20 o 
  -3   5  18      725.81      736.83    235.18 o 
  -1   5  18       93.15      -94.70    227.46 o 
   1   5  18       43.42      -25.45    246.65 o 
 -24   6  18      111.60      -12.51    287.66 o 
 -22   6  18      189.99      265.68    252.35 o 
 -20   6  18     1446.11      971.32    270.46 o 
 -18   6  18       63.91       29.40    245.79 o 
 -16   6  18     1195.94     1125.13    417.42 o 
 -14   6  18      336.98      249.61    275.61 o 
 -12   6  18        0.49     -209.16    293.83 o 
 -10   6  18      928.99     1067.80    320.61 o 
  -8   6  18      215.87      191.34    263.62 o 
  -6   6  18      623.59      748.04    279.89 o 
  -4   6  18      573.77     1070.86    269.12 o 
  -2   6  18        0.87     -616.44    410.96 o 
 -19   7  18     1176.79     1371.94    372.08 o 
 -17   7  18      303.13      488.99    456.50 o 
 -15   7  18       92.06      168.34    350.19 o 
 -13   7  18      180.70      378.10    310.95 o 
 -11   7  18      626.25      357.27    250.51 o 
  -9   7  18      669.80      464.20    348.55 o 
 -33   1  19     1583.92     1489.83    509.66 o 
 -31   1  19      126.08      -24.54    304.00 o 
 -29   1  19        0.75      -29.47    265.84 o 
 -27   1  19      598.15      975.88    299.49 o 
 -25   1  19     1877.47     1173.58    364.26 o 
 -23   1  19      937.39     1090.53    213.91 o 
 -21   1  19      199.73      -56.91    172.93 o 
 -19   1  19      687.66      410.41    182.22 o 
 -17   1  19      205.53      293.04    145.48 o 
 -15   1  19     1865.95     2035.23    184.43 o 
 -13   1  19     1032.74     1288.52    164.55 o 
 -11   1  19      595.13      550.38    152.96 o 
  -9   1  19     1133.75     1011.53    165.48 o 
  -7   1  19      953.41     1270.28    205.44 o 
  -5   1  19      493.17      671.56    203.30 o 
  -3   1  19     1636.21     1184.31    233.79 o 
  -1   1  19       36.71      295.30    217.95 o 
   1   1  19      293.42      469.29    239.73 o 
   3   1  19     1122.88      949.62    420.55 o 
   5   1  19      120.68       15.58    456.50 o 
 -32   2  19       56.67      389.48    395.53 o 
 -30   2  19      778.14      941.61    331.44 o 
 -28   2  19      258.77       13.82    284.98 o 
 -26   2  19       28.37      236.16    272.51 o 
 -24   2  19      124.42      417.12    203.89 o 
 -22   2  19     2002.44     1965.50    233.15 o 
 -20   2  19      330.71       -6.26    167.94 o 
 -18   2  19       82.65     -205.37    156.18 o 
 -16   2  19     4258.18     4710.65    234.50 o 
 -14   2  19       86.94     -129.59    145.77 o 
 -12   2  19     2576.90     2469.29    236.41 o 
 -10   2  19       11.62     -325.61    217.07 o 
  -8   2  19     1292.30     1238.01    208.62 o 
  -6   2  19       17.64     -215.32    181.20 o 
  -4   2  19      289.26      267.65    209.32 o 
  -2   2  19        4.61     -226.41    209.60 o 
   0   2  19      430.54      299.84    224.65 o 
   2   2  19      211.40       65.07    249.35 o 
   4   2  19       58.48     -181.80    241.78 o 
 -31   3  19      592.18      812.10    324.00 o 
 -29   3  19       89.72     -277.96    270.02 o 
 -27   3  19     1141.52     1072.82    256.64 o 
 -25   3  19      160.69      291.92    229.08 o 
 -23   3  19      119.78      232.77    215.07 o 
 -21   3  19      890.64      870.44    227.27 o 
 -19   3  19      144.39       99.36    195.35 o 
 -17   3  19     1623.95     1490.33    293.43 o 
 -15   3  19     1412.19     1593.27    269.47 o 
 -13   3  19       31.23       45.34    166.67 o 
 -11   3  19     1099.67     1212.79    221.33 o 
  -9   3  19       21.89       35.74    177.33 o 
  -7   3  19     2739.06     2569.91    410.44 o 
  -5   3  19      673.13     1050.31    238.82 o 
  -3   3  19      236.50      162.98    227.91 o 
  -1   3  19      107.04      154.04    240.57 o 
   1   3  19       22.52     -107.45    232.88 o 
   3   3  19      629.34      907.27    269.75 o 
 -30   4  19       81.83      112.39    320.22 o 
 -28   4  19        3.38      -93.14    292.94 o 
 -26   4  19        5.37     -146.77    228.04 o 
 -24   4  19      617.93       30.79    289.23 o 
 -22   4  19      270.35      -38.96    279.55 o 
 -20   4  19       62.47     -190.45    253.83 o 
 -18   4  19      203.30       73.25    225.12 o 
 -16   4  19       59.29     -266.16    216.72 o 
 -14   4  19      472.08      -97.06    223.05 o 
 -12   4  19       67.02     -246.43    249.37 o 
 -10   4  19      324.48      339.94    196.53 o 
  -8   4  19      396.31      677.35    211.73 o 
  -6   4  19      527.92      551.70    259.74 o 
  -4   4  19      187.73       -8.96    228.60 o 
  -2   4  19      220.00      147.02    297.02 o 
   0   4  19      321.23      154.84    268.51 o 
   2   4  19        3.91      170.04    260.08 o 
 -27   5  19      205.94      -56.28    340.81 o 
 -25   5  19     1334.42      898.91    298.10 o 
 -23   5  19      196.32      561.28    288.00 o 
 -21   5  19       56.92     -134.29    251.91 o 
 -19   5  19      308.85      -46.07    285.38 o 
 -17   5  19      211.98     -156.24    278.16 o 
 -15   5  19      689.38      700.73    259.64 o 
 -13   5  19      311.90      334.51    268.78 o 
 -11   5  19       31.45     -405.95    339.25 o 
  -9   5  19      253.41      211.01    317.36 o 
  -7   5  19      611.19      813.31    381.84 o 
  -5   5  19     1539.96     1781.20    368.00 o 
  -3   5  19      134.05      319.78    248.75 o 
  -1   5  19        0.18      -85.39    250.00 o 
 -24   6  19     1252.67     1732.29    417.42 o 
 -22   6  19       73.10       18.03    288.60 o 
 -20   6  19       46.11      -89.71    296.53 o 
 -18   6  19        6.32     -258.87    312.07 o 
 -16   6  19      393.86      181.94    259.47 o 
 -14   6  19       61.13      134.80    393.97 o 
 -12   6  19       32.27     -114.22    312.67 o 
 -10   6  19        0.77      273.53    327.20 o 
  -8   6  19      170.45     -207.93    298.48 o 
  -6   6  19      436.31      904.33    357.66 o 
  -4   6  19      269.47      204.23    236.99 o 
 -32   0  20      535.23      259.52    450.25 o 
 -30   0  20      464.73      584.70    428.36 o 
 -28   0  20     1465.08     1541.48    450.25 o 
 -26   0  20     2510.71     2051.13    456.50 o 
 -24   0  20     2327.98     2470.12    434.62 o 
 -22   0  20        7.26      325.18    340.81 o 
 -20   0  20      289.32      250.81    225.39 o 
 -18   0  20     2107.88     2443.44    297.04 o 
 -16   0  20     1352.72     1057.25    244.67 o 
 -14   0  20     4495.56     3674.05    321.86 o 
 -12   0  20      750.24      404.97    220.56 o 
 -10   0  20      329.22      473.74    306.42 o 
  -8   0  20     3383.18     3833.37    494.02 o 
  -6   0  20     2341.89     2850.16    687.88 o 
  -4   0  20        8.56      422.11    393.97 o 
  -2   0  20      377.55      434.62    425.24 o 
   0   0  20     1935.83     2004.23    556.56 o 
   2   0  20      369.33      390.84    490.90 o 
   4   0  20     1023.30      797.32    581.57 o 
 -33   1  20      537.82      664.22    483.08 o 
 -31   1  20       10.46     -207.93    309.53 o 
 -29   1  20       59.38     -169.75    359.57 o 
 -27   1  20     2678.78     2028.21    327.65 o 
 -25   1  20      211.42      185.05    255.01 o 
 -23   1  20     1515.23     1755.38    239.08 o 
 -21   1  20      138.20     -106.85    177.92 o 
 -19   1  20     1237.33     1564.38    223.45 o 
 -17   1  20     4186.14     4804.73    282.50 o 
 -15   1  20      148.52      147.94    151.30 o 
 -13   1  20      986.69     1144.78    170.24 o 
 -11   1  20       35.61       33.99    150.22 o 
  -9   1  20     2777.73     3070.30    517.32 o 
  -7   1  20     1352.78     1476.18    227.66 o 
  -5   1  20      956.84     1098.08    228.27 o 
  -3   1  20      126.08      302.95    215.78 o 
  -1   1  20      417.08      158.94    231.70 o 
   1   1  20     3088.53     3595.74    625.35 o 
   3   1  20      130.67      135.11    364.30 o 
 -32   2  20        0.01     -167.18    287.97 o 
 -30   2  20      115.00      108.68    320.49 o 
 -28   2  20       22.44      -75.70    291.44 o 
 -26   2  20      652.96      483.08    264.62 o 
 -24   2  20      558.76      772.31    216.65 o 
 -22   2  20      273.28      -80.50    184.11 o 
 -20   2  20      163.85       68.47    188.40 o 
 -18   2  20     1679.76     1601.72    238.98 o 
 -16   2  20      540.61      452.07    156.07 o 
 -14   2  20      252.13      170.78    174.47 o 
 -12   2  20      490.15      341.08    198.13 o 
 -10   2  20      574.13      481.65    186.90 o 
  -8   2  20     2901.84     3102.83    352.39 o 
  -6   2  20     1413.82     1440.79    243.58 o 
  -4   2  20       41.62      178.90    217.92 o 
  -2   2  20      854.97      923.99    257.01 o 
   0   2  20      335.30      212.02    227.66 o 
   2   2  20      364.52      -60.06    258.96 o 
 -31   3  20     1043.06     1186.63    336.53 o 
 -29   3  20     1197.53     1013.06    325.01 o 
 -27   3  20        4.27     -172.47    234.30 o 
 -25   3  20      502.47      306.21    225.14 o 
 -23   3  20       82.33       93.50    195.07 o 
 -21   3  20     2204.42     2191.19    360.23 o 
 -19   3  20      280.92      228.06    241.87 o 
 -17   3  20      110.27      313.14    264.03 o 
 -15   3  20     1735.38     1667.51    309.55 o 
 -13   3  20        7.98     -134.24    172.82 o 
 -11   3  20     5167.19     4664.09    469.69 o 
  -9   3  20       13.42       99.01    192.17 o 
  -7   3  20        1.04       52.07    197.77 o 
  -5   3  20     1142.89     1507.50    251.51 o 
  -3   3  20      601.80      594.74    300.11 o 
  -1   3  20     1546.85     1245.87    276.27 o 
   1   3  20       16.84      238.55    274.72 o 
 -28   4  20        8.24      -67.33    244.43 o 
 -26   4  20        4.61     -118.16    253.07 o 
 -24   4  20      856.56      572.55    270.49 o 
 -22   4  20      222.70      423.90    272.70 o 
 -20   4  20     5168.49     5390.90    658.18 o 
 -18   4  20     1613.88     1606.99    333.73 o 
 -16   4  20       78.32      183.85    261.08 o 
 -14   4  20      598.54      492.40    265.11 o 
 -12   4  20     1451.09      849.66    263.62 o 
 -10   4  20     1479.65     1121.62    245.48 o 
  -8   4  20     1311.36     1555.57    247.54 o 
  -6   4  20       15.68      291.91    225.65 o 
  -4   4  20      215.55      206.63    249.17 o 
  -2   4  20     1071.41     1246.39    270.73 o 
   0   4  20        3.03      -13.19    277.06 o 
 -25   5  20      265.75      204.77    691.01 o 
 -23   5  20     1040.39     1009.57    340.11 o 
 -21   5  20     2070.39     1680.88    304.65 o 
 -19   5  20       26.83     -217.49    268.54 o 
 -17   5  20      197.93      277.22    306.16 o 
 -15   5  20     2292.25     2622.51    584.70 o 
 -13   5  20       18.53      -48.06    285.54 o 
 -11   5  20     2289.28     3280.38    852.03 o 
  -9   5  20        8.62       61.24    260.25 o 
  -7   5  20       63.87      -71.94    222.36 o 
  -5   5  20     1267.82     1136.87    276.01 o 
  -3   5  20     1025.60      677.61    296.56 o 
 -20   6  20      299.26      621.25    337.69 o 
 -18   6  20      502.45      655.21    321.47 o 
 -16   6  20       29.42     -172.39    246.17 o 
 -14   6  20      325.62      303.94    301.78 o 
 -12   6  20      168.79      175.86    300.37 o 
 -10   6  20        0.39     -272.45    267.20 o 
  -8   6  20      684.12      657.98    309.91 o 
 -31   1  21      243.00      240.13    404.91 o 
 -29   1  21      100.06      164.25    290.24 o 
 -27   1  21      260.34       19.14    265.59 o 
 -25   1  21      207.84       57.99    241.91 o 
 -23   1  21      629.79      536.95    419.88 o 
 -21   1  21      132.41       54.91    195.34 o 
 -19   1  21      268.75      142.25    349.70 o 
 -17   1  21       93.61      -28.16    160.37 o 
 -15   1  21     1860.83     1651.57    193.88 o 
 -13   1  21       19.83       18.47    148.22 o 
 -11   1  21      370.28      249.00    196.24 o 
  -9   1  21      126.35      -62.66    185.06 o 
  -7   1  21       60.52      -39.60    181.90 o 
  -5   1  21      953.76      966.51    229.31 o 
  -3   1  21      575.83      626.97    234.05 o 
  -1   1  21       63.52      366.86    335.28 o 
   1   1  21      154.69      -41.55    348.22 o 
 -32   2  21      199.13      567.59    327.38 o 
 -30   2  21      212.86       13.29    319.76 o 
 -28   2  21       82.04      338.41    279.12 o 
 -26   2  21     1021.78      740.27    285.18 o 
 -24   2  21      913.30      775.19    230.79 o 
 -22   2  21       42.43      -95.06    188.42 o 
 -20   2  21      232.61       45.86    183.03 o 
 -18   2  21      986.52      834.75    212.44 o 
 -16   2  21     3295.38     3018.75    444.00 o 
 -14   2  21       22.29      -59.03    172.93 o 
 -12   2  21      179.35      163.26    192.72 o 
 -10   2  21       55.10      -94.48    190.79 o 
  -8   2  21      526.09      641.34    213.24 o 
  -6   2  21     1104.67     1535.49    291.91 o 
  -4   2  21      120.71       85.92    219.70 o 
  -2   2  21      321.56      423.55    291.45 o 
   0   2  21        2.67     -117.66    243.67 o 
 -29   3  21      222.31      405.57    325.97 o 
 -27   3  21        4.92      -64.63    211.00 o 
 -25   3  21      326.68      140.16    217.71 o 
 -23   3  21       27.32       15.51    216.75 o 
 -21   3  21      768.82      782.25    289.34 o 
 -19   3  21       11.14      138.00    237.54 o 
 -17   3  21        2.19      197.94    251.93 o 
 -15   3  21      453.83      409.93    247.92 o 
 -13   3  21      177.79      345.99    273.16 o 
 -11   3  21       89.36       82.55    189.64 o 
  -9   3  21      761.15      775.88    215.72 o 
  -7   3  21      437.04      633.40    224.55 o 
  -5   3  21      704.93      779.40    238.33 o 
  -3   3  21      209.88      388.12    241.63 o 
  -1   3  21        3.02       32.19    251.46 o 
 -28   4  21      568.47      -29.34    409.60 o 
 -26   4  21        2.95     -290.70    267.76 o 
 -24   4  21      169.37       64.63    292.19 o 
 -22   4  21        0.13     -295.45    256.04 o 
 -20   4  21      178.62      277.34    272.69 o 
 -18   4  21      457.21      428.87    304.12 o 
 -16   4  21      135.12      197.13    246.92 o 
 -14   4  21        7.38      -95.60    272.51 o 
 -12   4  21      344.02      559.00    279.43 o 
 -10   4  21       60.41      110.30    210.29 o 
  -8   4  21      325.10      380.50    224.32 o 
  -6   4  21       15.77       52.53    221.83 o 
  -4   4  21      261.62       38.79    278.28 o 
 -23   5  21      198.72      297.78    295.78 o 
 -21   5  21      294.98      166.30    324.85 o 
 -19   5  21        9.43     -119.12    263.62 o 
 -17   5  21       23.69       88.18    288.43 o 
 -15   5  21      312.76      387.94    292.22 o 
 -13   5  21      254.67      231.65    303.47 o 
 -11   5  21      398.35      456.14    326.11 o 
  -9   5  21      339.53      197.49    506.53 o 
  -7   5  21       17.58      169.56    260.24 o 
 -32   0  22      279.71      365.83    503.40 o 
 -30   0  22     1905.77     2448.23    503.40 o 
 -28   0  22       36.85      -68.79    387.71 o 
 -26   0  22     1235.43     1441.42    437.74 o 
 -24   0  22       51.43       -6.25    343.94 o 
 -22   0  22     3554.68     4230.47    515.91 o 
 -20   0  22      621.82      716.26    268.89 o 
 -18   0  22       47.25     -262.95    293.91 o 
 -16   0  22       53.03     -174.68    212.32 o 
 -14   0  22      269.28      459.79    255.44 o 
 -12   0  22     8412.23     7629.83    953.65 o 
 -10   0  22       95.81       95.70    336.12 o 
  -8   0  22      455.54      694.13    400.22 o 
  -6   0  22      174.45      253.27    418.98 o 
  -2   0  22      983.60     1428.92    534.67 o 
 -31   1  22      592.32      324.59    291.89 o 
 -29   1  22        9.20     -354.54    289.61 o 
 -27   1  22       76.69      150.24    408.04 o 
 -25   1  22     1558.75      893.58    286.78 o 
 -23   1  22      210.54       90.39    194.61 o 
 -21   1  22      333.12      286.80    202.00 o 
 -19   1  22       61.68      -90.56    184.33 o 
 -17   1  22       14.66       79.69    163.98 o 
 -15   1  22     2237.58     2362.29    308.69 o 
 -13   1  22      103.09      197.24    203.24 o 
 -11   1  22      750.20      509.29    206.48 o 
  -9   1  22      363.92      371.00    214.76 o 
  -7   1  22     1567.63     1172.34    253.06 o 
  -5   1  22       10.70       99.72    221.80 o 
  -3   1  22      703.81      942.99    464.32 o 
  -1   1  22       27.88      361.60    370.94 o 
 -30   2  22      111.57      339.08    589.39 o 
 -28   2  22      985.07      788.06    304.87 o 
 -26   2  22      519.50       10.35    288.22 o 
 -24   2  22      579.19      485.46    214.19 o 
 -22   2  22     1716.81     1948.03    504.11 o 
 -20   2  22       73.17      -65.84    189.31 o 
 -18   2  22     1457.76     1188.29    286.82 o 
 -16   2  22      710.97      340.73    252.43 o 
 -14   2  22      287.83      107.95    245.76 o 
 -12   2  22     1800.83     2214.07    259.39 o 
 -10   2  22     1740.86     1595.14    247.41 o 
  -8   2  22       98.41      324.52    214.87 o 
  -6   2  22      150.97      339.30    221.06 o 
  -4   2  22      422.54      494.40    241.21 o 
  -2   2  22        1.66       10.68    257.49 o 
 -29   3  22      536.48      -96.29    273.32 o 
 -27   3  22      794.08      571.39    252.97 o 
 -25   3  22      897.74      900.65    322.59 o 
 -23   3  22      488.01      564.90    274.96 o 
 -21   3  22      292.67      237.78    307.98 o 
 -19   3  22     4197.85     3519.00    640.98 o 
 -17   3  22        7.35       90.62    259.94 o 
 -15   3  22      539.16      286.95    257.60 o 
 -13   3  22      298.45      441.11    225.50 o 
 -11   3  22      182.13       63.01    220.44 o 
  -9   3  22     3115.01     2998.64    305.12 o 
  -7   3  22      451.06      517.13    275.18 o 
  -5   3  22       55.55      234.98    331.75 o 
 -26   4  22        2.60     -188.33    308.51 o 
 -24   4  22       69.88       37.60    267.20 o 
 -22   4  22        1.02     -624.84    481.52 o 
 -20   4  22     3150.54     2683.49    348.63 o 
 -18   4  22      182.70      259.26    286.92 o 
 -16   4  22       86.43     -243.60    258.54 o 
 -14   4  22      526.37      484.50    289.43 o 
 -12   4  22      130.78      459.87    440.87 o 
 -10   4  22     1701.99     1548.67    306.80 o 
  -8   4  22      851.31      587.67    266.45 o 
  -6   4  22     1621.97     1746.22    292.93 o 
 -21   5  22       51.05      -64.70    291.57 o 
 -19   5  22      636.50      259.48    333.00 o 
 -17   5  22      253.54     -108.54    305.20 o 
 -15   5  22      243.52       65.02    294.49 o 
 -13   5  22      565.21      687.36    307.88 o 
 -11   5  22      111.10       45.96    283.31 o 
 -29   1  23        1.66      -46.63    265.06 o 
 -27   1  23      149.97      439.37    295.00 o 
 -25   1  23        6.09       19.37    251.93 o 
 -23   1  23       20.09       93.89    217.01 o 
 -21   1  23       41.57     -269.35    179.57 o 
 -19   1  23      187.49     -141.57    207.54 o 
 -17   1  23      132.56      -31.01    162.50 o 
 -15   1  23      304.01      161.76    201.10 o 
 -13   1  23       29.30     -203.68    208.94 o 
 -11   1  23      361.67      408.68    215.87 o 
  -9   1  23      426.45      426.34    237.75 o 
  -7   1  23        6.60       46.34    224.34 o 
  -5   1  23      149.56      256.35    381.46 o 
 -28   2  23      235.03      368.64    308.37 o 
 -26   2  23      526.35      876.22    292.19 o 
 -24   2  23     1375.19     1196.43    253.17 o 
 -22   2  23       89.90       60.19    216.85 o 
 -20   2  23        9.71      135.93    368.95 o 
 -18   2  23        3.85      -50.99    282.97 o 
 -16   2  23     1906.59     1927.06    301.66 o 
 -14   2  23      828.64     1241.72    240.54 o 
 -12   2  23      529.77      492.48    225.76 o 
 -10   2  23      389.21      346.57    239.40 o 
  -8   2  23      323.08      260.36    236.72 o 
  -6   2  23      371.70      202.01    259.71 o 
 -27   3  23        0.49      -44.75    279.88 o 
 -25   3  23        2.26     -297.65    257.29 o 
 -23   3  23      158.50      121.41    290.79 o 
 -21   3  23      370.60      689.23    292.97 o 
 -19   3  23      613.00      553.20    264.28 o 
 -17   3  23       12.53     -371.04    247.36 o 
 -15   3  23       59.19       25.58    253.17 o 
 -13   3  23      232.92      314.54    326.74 o 
 -11   3  23       79.55      -77.17    214.38 o 
  -9   3  23      331.89      417.04    266.51 o 
  -7   3  23       40.37      185.54    236.16 o 
 -22   4  23       16.97     -173.66    278.99 o 
 -20   4  23      120.84      -93.61    246.68 o 
 -18   4  23      255.63      110.40    289.65 o 
 -16   4  23        6.79      -20.84    277.85 o 
 -14   4  23       93.90     -286.01    262.98 o 
 -12   4  23       44.37       63.53    272.90 o 
 -28   0  24     1387.74      262.65    440.87 o 
 -26   0  24      562.12      428.36    387.71 o 
 -24   0  24      984.34     1438.30    418.98 o 
 -22   0  24        3.91     -425.24    359.57 o 
 -20   0  24     3237.28     2734.62    554.99 o 
 -18   0  24      366.29      301.46    248.84 o 
 -16   0  24        0.04       49.31    331.43 o 
 -14   0  24      767.92      551.12    274.13 o 
 -12   0  24     1419.18     2710.88    509.66 o 
 -10   0  24     1408.41     1116.24    481.52 o 
  -8   0  24       17.62       53.15    422.11 o 
 -27   1  24      260.06      203.67    290.79 o 
 -25   1  24      170.17     -192.04    329.87 o 
 -23   1  24     1537.91     1747.59    308.94 o 
 -21   1  24      540.41      536.50    222.86 o 
 -19   1  24     1028.77      764.97    403.61 o 
 -17   1  24      285.04      191.68    253.01 o 
 -15   1  24      401.21      582.73    232.61 o 
 -13   1  24     1037.96     1345.20    237.83 o 
 -11   1  24     1227.78     1177.56    251.10 o 
  -9   1  24       83.26       35.61    210.40 o 
  -7   1  24      358.46      311.43    337.21 o 
 -26   2  24      456.54      137.55    280.14 o 
 -24   2  24      728.32      462.37    240.39 o 
 -22   2  24      248.92      -19.31    251.03 o 
 -20   2  24      941.67      928.21    315.79 o 
 -18   2  24       86.48      134.91    253.62 o 
 -16   2  24     2064.86     2136.48    334.30 o 
 -14   2  24     1012.25     1100.73    325.04 o 
 -12   2  24      122.97      253.01    219.20 o 
 -10   2  24      873.03      905.99    246.22 o 
 -23   3  24      424.49      292.09    320.96 o 
 -21   3  24       25.69      175.52    272.57 o 
 -19   3  24      102.03     -310.78    234.26 o 
 -17   3  24       65.48      109.54    306.94 o 
 -15   3  24        1.84       81.62    292.83 o 
 -13   3  24     1130.44      911.06    315.91 o 
 -25   1  25       72.39      249.51    282.11 o 
 -23   1  25      763.25      717.64    412.73 o 
 -21   1  25       85.10      -90.96    219.21 o 
 -19   1  25      193.78      -46.03    273.04 o 
 -17   1  25       48.16        5.93    229.16 o 
 -15   1  25      267.57      213.20    226.54 o 
 -13   1  25       94.13      -69.87    227.61 o 
 -22   2  25      355.35      639.96    280.82 o 
 -20   2  25        0.51      248.25    461.19 o 
 -18   2  25       70.84      161.44    294.95 o 
 -16   2  25      310.32      193.95    283.93 o 
                                                 
